# Supplementary material for: 2,2,4,4-Tetra­phenyl-1,3-bis­(3,3,5,5-tetra­methyl-1,1-diphenyl-5-vinyl­trisilox­an-1-yl)­cyclo­disilazane
Source: Acta Crystallogr Sect E Struct Rep Online. 2011 Apr 29;67(Pt 5):o1234. doi: 10.1107/S1600536811014863 (PMC3089304; doi:10.1107/S1600536811014863)
Supplement: Supplementary file 1 [file e-67-o1234-sup1.cif]

##############################################################################
#                                                                            #
# This CIF contains the data in a paper accepted for publication in          #
# Acta Crystallographica Section E. It conforms to the requirements of       #
# Notes for Authors for Acta Crystallographica Section E, and has been       #
# peer reviewed under the auspices of the IUCr Commission on Journals.       #
#                                                                            #
# Full details of the Crystallographic Information File format               #
# are given in the paper "The Crystallographic Information File (CIF):       #
# a New Standard Archive File for Crystallography" by S. R. Hall, F. H.      #
# Allen and I. D. Brown [Acta Cryst. (1991), A47, 655-685].                  #
#                                                                            #
# The current version of the core CIF dictionary is obtainable from          #
# ftp://ftp.iucr.org/pub/cif_core.dic.                                       #
#                                                                            #
# Software is freely available for graphical display of the structure(s)     #
# in this CIF. For information consult the CIF software page                 #
# http://www.iucr.org/resources/cif/software.                                #
#                                                                            #
# This file may be used for bona fide research purposes within the           #
# scientific community so long as proper attribution is given to the journal # 
# article from which it was obtained.                                        #
#                                                                            #
##############################################################################
data_I
_audit_creation_method     SHELXL-97
_chemical_name_systematic
;
2,2,4,4-Tetraphenyl-1,3-bis(3,3,5,5-tetramethyl-1,1-diphenyl-5-
vinyltrisiloxan-1-yl)cyclodisilazane
;
_chemical_name_common     ?
_chemical_formula_moiety     'C60 H70 N2 O4 Si8'
_chemical_formula_sum     'C60 H70 N2 O4 Si8'
_chemical_formula_iupac     'C60 H70 N2 O4 Si8'
_chemical_formula_weight     1107.90
_chemical_melting_point     ?
_symmetry_cell_setting     triclinic
_symmetry_space_group_name_H-M     'P -1'
_symmetry_space_group_name_Hall     '-P 1'
loop_
    _symmetry_equiv_pos_as_xyz
    'x, y, z'
    '-x, -y, -z'
_cell_length_a     10.731(2)
_cell_length_b     11.021(2)
_cell_length_c     13.859(3)
_cell_angle_alpha     88.320(9)
_cell_angle_beta     76.120(6)
_cell_angle_gamma     78.860(8)
_cell_volume     1561.0(6)
_cell_formula_units_Z     1
_cell_measurement_reflns_used     4640
_cell_measurement_theta_min     1.51
_cell_measurement_theta_max     26.37
_cell_measurement_temperature     173(2)
_exptl_crystal_description     block
_exptl_crystal_colour     colorless
_exptl_crystal_size_max     0.41
_exptl_crystal_size_mid     0.28
_exptl_crystal_size_min     0.22
_exptl_crystal_density_diffrn     1.179
_exptl_crystal_density_meas     ?
_exptl_crystal_density_method     'not measured'
_exptl_crystal_F_000     588
_exptl_absorpt_coefficient_mu     0.217
_exptl_absorpt_correction_type     multi-scan
_exptl_absorpt_process_details     '(CrystalClear; Rigaku, 2007)'
_exptl_absorpt_correction_T_min     0.9164
_exptl_absorpt_correction_T_max     0.9539
_exptl_special_details
;
;
_diffrn_ambient_temperature     173(2)
_diffrn_radiation_type     MoK\a
_diffrn_radiation_wavelength     0.71073
_diffrn_radiation_source     'sealed tube'
_diffrn_radiation_monochromator     graphite
_diffrn_measurement_device_type     'Rigaku Saturn724+ CCD'
_diffrn_measurement_method     '\w scans at fixed \c = 45\%'
_diffrn_detector_area_resol_mean     ?
_diffrn_reflns_number     12950
_diffrn_reflns_av_R_equivalents     0.0398
_diffrn_reflns_av_sigmaI/netI     0.0535
_diffrn_reflns_theta_min     2.40
_diffrn_reflns_theta_max     26.39
_diffrn_reflns_theta_full     26.39
_diffrn_measured_fraction_theta_max     0.990
_diffrn_measured_fraction_theta_full     0.990
_diffrn_reflns_limit_h_min     -13
_diffrn_reflns_limit_h_max     13
_diffrn_reflns_limit_k_min     -13
_diffrn_reflns_limit_k_max     13
_diffrn_reflns_limit_l_min     -17
_diffrn_reflns_limit_l_max     17
_diffrn_standards_number     ?
_diffrn_standards_interval_count     ?
_diffrn_standards_interval_time     ?
_diffrn_standards_decay_%     ?
_refine_special_details
;
Refinement of <i>F</i>^2^ against ALL reflections. The weighted <i>R</i>-factor
<i>wR</i> and goodness of fit <i>S</i> are based on <i>F</i>^2^, conventional
<i>R</i>-factors <i>R</i> are based on <i>F</i>, with <i>F</i> set to zero for
negative <i>F</i>^2^. The threshold expression of <i>F</i>^2^ >
\s(<i>F</i>^2^) is used only for calculating <i>R</i>-factors(gt) <i>etc</i>.
and is not relevant to the choice of reflections for refinement.
<i>R</i>-factors based on <i>F</i>^2^ are statistically about twice as large
as those based on <i>F</i>, and <i>R</i>- factors based on ALL data will be
even larger.
;
_reflns_number_total     6338
_reflns_number_gt     5389
_reflns_threshold_expression     'I>2\s(I)'
_refine_ls_structure_factor_coef     Fsqd
_refine_ls_matrix_type     full
_refine_ls_R_factor_all     0.0843
_refine_ls_R_factor_gt     0.0715
_refine_ls_wR_factor_gt     0.1606
_refine_ls_wR_factor_ref     0.1694
_refine_ls_goodness_of_fit_ref     1.106
_refine_ls_restrained_S_all     1.110
_refine_ls_number_reflns     6338
_refine_ls_number_parameters     390
_refine_ls_number_restraints     74
_refine_ls_hydrogen_treatment     constr
_refine_ls_weighting_scheme     calc
_refine_ls_weighting_details
         'calc w=1/[\s^2^(Fo^2^)+(0.0572P)^2^+1.4799P] where P=(Fo^2^+2Fc^2^)/3'
_atom_sites_solution_hydrogens     geom
_atom_sites_solution_primary     direct
_atom_sites_solution_secondary     difmap
_refine_ls_shift/su_max     0.001
_refine_ls_shift/su_mean     0.000
_refine_diff_density_max     0.547
_refine_diff_density_min     -0.318
_refine_ls_extinction_method     none
_refine_ls_extinction_coef     ?
loop_
    _atom_type_symbol
    _atom_type_description
    _atom_type_scat_dispersion_real
    _atom_type_scat_dispersion_imag
    _atom_type_scat_source
    'C' 'C' 0.0033 0.0016
                         'International Tables Vol C Tables 4.2.6.8 and 6.1.1.4'
    'H' 'H' 0.0000 0.0000
                         'International Tables Vol C Tables 4.2.6.8 and 6.1.1.4'
    'N' 'N' 0.0061 0.0033
                         'International Tables Vol C Tables 4.2.6.8 and 6.1.1.4'
    'O' 'O' 0.0106 0.0060
                         'International Tables Vol C Tables 4.2.6.8 and 6.1.1.4'
    'Si' 'Si' 0.0817 0.0704
                         'International Tables Vol C Tables 4.2.6.8 and 6.1.1.4'
_computing_data_collection     'CrystalClear (Rigaku, 2007)'
_computing_cell_refinement     'CrystalClear (Rigaku, 2007)'
_computing_data_reduction     'CrystalClear (Rigaku, 2007)'
_computing_structure_solution     'SHELXS97 (Sheldrick, 2008)'
_computing_structure_refinement     'SHELXL97 (Sheldrick, 2008)'
_computing_molecular_graphics     'SHELXTL (Sheldrick, 2008)'
_computing_publication_material     'SHELXL97 (Sheldrick, 2008)'
loop_
    _atom_site_type_symbol
    _atom_site_label
    _atom_site_fract_x
    _atom_site_fract_y
    _atom_site_fract_z
    _atom_site_U_iso_or_equiv
    _atom_site_adp_type
    _atom_site_calc_flag
    _atom_site_refinement_flags
    _atom_site_occupancy
    _atom_site_symmetry_multiplicity
    _atom_site_disorder_assembly
    _atom_site_disorder_group
    Si Si1 0.25363(13) 0.87059(11) 0.07043(8) 0.0648(3) Uani d . 1 1 . .
    Si Si2 0.35367(9) 0.85862(8) 0.26534(7) 0.0431(2) Uani d . 1 1 . .
    Si Si3 0.44457(8) 0.58120(7) 0.30819(6) 0.0318(2) Uani d . 1 1 . .
    Si Si4 0.49207(8) 0.61058(7) 0.52203(6) 0.0325(2) Uani d . 1 1 . .
    O O1 0.3102(4) 0.8299(3) 0.1668(2) 0.0902(11) Uani d . 1 1 B .
    O O2 0.3845(2) 0.72946(19) 0.32207(15) 0.0411(5) Uani d . 1 1 B .
    N N1 0.4736(2) 0.5313(2) 0.42053(17) 0.0314(5) Uani d . 1 1 . .
    C C4 0.3722(5) 0.7923(5) -0.0386(3) 0.0848(15) Uani d . 1 1 B .
    H H4A 0.3830 0.7025 -0.0303 0.127 Uiso calc R 1 1 . .
    H H4B 0.4565 0.8174 -0.0451 0.127 Uiso calc R 1 1 . .
    H H4C 0.3402 0.8151 -0.0984 0.127 Uiso calc R 1 1 . .
    C C5 0.2206(6) 0.9597(5) 0.3495(4) 0.111(2) Uani d . 1 1 B .
    H H5A 0.1435 0.9209 0.3658 0.167 Uiso calc R 1 1 . .
    H H5B 0.1995 1.0389 0.3175 0.167 Uiso calc R 1 1 . .
    H H5C 0.2471 0.9737 0.4105 0.167 Uiso calc R 1 1 . .
    C C6 0.5004(6) 0.9265(6) 0.2308(5) 0.125(3) Uani d . 1 1 B .
    H H6A 0.5695 0.8703 0.1848 0.187 Uiso calc R 1 1 . .
    H H6B 0.5300 0.9400 0.2906 0.187 Uiso calc R 1 1 . .
    H H6C 0.4803 1.0058 0.1985 0.187 Uiso calc R 1 1 . .
    C C7 0.3206(3) 0.5015(3) 0.2770(2) 0.0361(6) Uani d . 1 1 B .
    C C8 0.3566(3) 0.3802(3) 0.2406(2) 0.0452(8) Uani d . 1 1 . .
    H H8A 0.4461 0.3409 0.2266 0.054 Uiso calc R 1 1 B .
    C C9 0.2644(4) 0.3153(4) 0.2242(3) 0.0568(9) Uani d . 1 1 B .
    H H9A 0.2910 0.2322 0.2002 0.068 Uiso calc R 1 1 . .
    C C10 0.1356(4) 0.3712(4) 0.2427(3) 0.0636(11) Uani d . 1 1 . .
    H H10A 0.0727 0.3266 0.2315 0.076 Uiso calc R 1 1 B .
    C C11 0.0964(4) 0.4913(4) 0.2774(3) 0.0625(11) Uani d . 1 1 B .
    H H11A 0.0068 0.5301 0.2895 0.075 Uiso calc R 1 1 . .
    C C12 0.1883(3) 0.5556(4) 0.2945(3) 0.0500(8) Uani d . 1 1 . .
    H H12A 0.1604 0.6386 0.3188 0.060 Uiso calc R 1 1 B .
    C C13 0.5940(3) 0.5541(3) 0.2047(2) 0.0390(7) Uani d . 1 1 A .
    C C14 0.7229(9) 0.5085(12) 0.2155(7) 0.046(2) Uani d PU 0.58(2) 1 A 1
    H H14 0.7364 0.4915 0.2802 0.055 Uiso calc PR 0.58(2) 1 A 1
    C C15 0.8279(8) 0.4885(15) 0.1357(6) 0.060(3) Uani d PU 0.58(2) 1 A 1
    H H15 0.9133 0.4631 0.1462 0.072 Uiso calc PR 0.58(2) 1 A 1
    C C16 0.8121(10) 0.5046(13) 0.0405(8) 0.054(2) Uani d PU 0.58(2) 1 A 1
    H H16 0.8851 0.4852 -0.0147 0.064 Uiso calc PR 0.58(2) 1 A 1
    C C14' 0.7159(15) 0.5652(18) 0.2198(11) 0.056(4) Uani d PU 0.42(2) 1 A 2
    H H14' 0.7247 0.5753 0.2856 0.067 Uiso calc PR 0.42(2) 1 A 2
    C C15' 0.8242(12) 0.562(2) 0.1404(9) 0.065(4) Uani d PU 0.42(2) 1 A 2
    H H15' 0.9082 0.5607 0.1520 0.078 Uiso calc PR 0.42(2) 1 A 2
    C C16' 0.8082(16) 0.5605(18) 0.0437(12) 0.061(4) Uani d PU 0.42(2) 1 A 2
    H H16' 0.8796 0.5671 -0.0107 0.073 Uiso calc PR 0.42(2) 1 A 2
    C C17 0.6879(4) 0.5495(4) 0.0261(3) 0.0604(10) Uani d . 1 1 . .
    H H17A 0.6763 0.5714 -0.0384 0.072 Uiso calc R 1 1 A 1
    C C18 0.5815(3) 0.5621(3) 0.1065(2) 0.0489(8) Uani d . 1 1 A .
    H H18A 0.4963 0.5769 0.0947 0.059 Uiso calc R 1 1 . .
    C C19 0.3401(3) 0.7168(3) 0.5883(2) 0.0379(7) Uani d . 1 1 B .
    C C20 0.2205(3) 0.7236(3) 0.5635(2) 0.0455(8) Uani d . 1 1 . .
    H H20A 0.2164 0.6758 0.5088 0.055 Uiso calc R 1 1 B .
    C C21 0.1073(4) 0.7988(3) 0.6170(3) 0.0542(9) Uani d . 1 1 B .
    H H21A 0.0269 0.8016 0.5988 0.065 Uiso calc R 1 1 . .
    C C22 0.1108(4) 0.8692(3) 0.6962(3) 0.0571(10) Uani d . 1 1 . .
    H H22A 0.0331 0.9202 0.7328 0.069 Uiso calc R 1 1 B .
    C C23 0.2274(4) 0.8653(3) 0.7220(3) 0.0596(10) Uani d . 1 1 B .
    H H23A 0.2301 0.9137 0.7768 0.072 Uiso calc R 1 1 . .
    C C24 0.3415(4) 0.7910(3) 0.6683(3) 0.0488(8) Uani d . 1 1 . .
    H H24A 0.4218 0.7906 0.6861 0.059 Uiso calc R 1 1 B .
    C C25 0.6302(3) 0.6964(3) 0.4937(2) 0.0396(7) Uani d . 1 1 B .
    C C26 0.6095(4) 0.8199(4) 0.4685(3) 0.0632(11) Uani d . 1 1 . .
    H H26A 0.5233 0.8626 0.4695 0.076 Uiso calc R 1 1 B .
    C C27 0.7126(5) 0.8820(4) 0.4419(4) 0.0888(16) Uani d . 1 1 B .
    H H27A 0.6965 0.9666 0.4244 0.107 Uiso calc R 1 1 . .
    C C28 0.8367(5) 0.8235(5) 0.4405(4) 0.0767(13) Uani d . 1 1 . .
    H H28A 0.9069 0.8670 0.4216 0.092 Uiso calc R 1 1 B .
    C C29 0.8607(4) 0.7013(4) 0.4664(3) 0.0577(10) Uani d . 1 1 B .
    H H29A 0.9470 0.6603 0.4667 0.069 Uiso calc R 1 1 . .
    C C30 0.7575(3) 0.6387(3) 0.4920(2) 0.0475(8) Uani d . 1 1 . .
    H H30A 0.7745 0.5539 0.5088 0.057 Uiso calc R 1 1 B .
    C C1 0.0010(15) 0.8122(14) 0.1453(11) 0.143(6) Uani d PDU 0.523(13) 1 B 1
    H H1A 0.0172 0.7954 0.2092 0.172 Uiso calc PR 0.523(13) 1 B 1
    H H1B -0.0805 0.8042 0.1331 0.172 Uiso calc PR 0.523(13) 1 B 1
    C C2 0.0907(15) 0.8463(12) 0.0740(10) 0.088(4) Uani d PDU 0.523(13) 1 B 1
    H H2 0.0658 0.8610 0.0127 0.105 Uiso calc PR 0.523(13) 1 B 1
    C C3 0.2438(10) 1.0414(7) 0.0555(6) 0.047(2) Uani d PU 0.523(13) 1 B 1
    H H3A 0.1811 1.0851 0.1130 0.071 Uiso calc PR 0.523(13) 1 B 1
    H H3B 0.2151 1.0672 -0.0053 0.071 Uiso calc PR 0.523(13) 1 B 1
    H H3C 0.3302 1.0613 0.0509 0.071 Uiso calc PR 0.523(13) 1 B 1
    C C1' 0.269(2) 1.105(2) 0.0102(17) 0.202(11) Uani d PDU 0.477(13) 1 B 2
    H H1'1 0.3555 1.0657 -0.0206 0.242 Uiso calc PR 0.477(13) 1 B 2
    H H1'2 0.2415 1.1916 0.0029 0.242 Uiso calc PR 0.477(13) 1 B 2
    C C2' 0.187(2) 1.041(2) 0.0620(16) 0.147(9) Uani d PDU 0.477(13) 1 B 2
    H H2' 0.0998 1.0778 0.0937 0.177 Uiso calc PR 0.477(13) 1 B 2
    C C3' 0.1027(19) 0.797(2) 0.0976(15) 0.122(7) Uani d PU 0.477(13) 1 B 2
    H H3'1 0.0388 0.8382 0.1558 0.183 Uiso calc PR 0.477(13) 1 B 2
    H H3'2 0.1276 0.7090 0.1111 0.183 Uiso calc PR 0.477(13) 1 B 2
    H H3'3 0.0638 0.8060 0.0400 0.183 Uiso calc PR 0.477(13) 1 B 2
loop_
    _atom_site_aniso_label
    _atom_site_aniso_U_11
    _atom_site_aniso_U_22
    _atom_site_aniso_U_33
    _atom_site_aniso_U_12
    _atom_site_aniso_U_13
    _atom_site_aniso_U_23
    Si1 0.0854(9) 0.0687(7) 0.0447(6) -0.0075(6) -0.0297(6) 0.0025(5)
    Si2 0.0505(5) 0.0395(5) 0.0392(5) -0.0033(4) -0.0152(4) 0.0057(4)
    Si3 0.0321(4) 0.0377(4) 0.0253(4) -0.0043(3) -0.0083(3) 0.0021(3)
    Si4 0.0369(4) 0.0349(4) 0.0267(4) -0.0082(3) -0.0087(3) 0.0027(3)
    O1 0.164(3) 0.0658(19) 0.0599(19) -0.024(2) -0.064(2) 0.0151(15)
    O2 0.0486(13) 0.0378(12) 0.0338(11) -0.0020(9) -0.0093(9) 0.0046(9)
    N1 0.0355(13) 0.0341(13) 0.0264(12) -0.0079(10) -0.0098(10) 0.0009(9)
    C4 0.109(4) 0.082(3) 0.053(3) 0.007(3) -0.022(3) 0.007(2)
    C5 0.144(5) 0.077(3) 0.071(3) 0.053(3) -0.005(3) 0.006(3)
    C6 0.106(4) 0.127(5) 0.170(6) -0.065(4) -0.064(4) 0.101(5)
    C7 0.0369(16) 0.0471(18) 0.0243(14) -0.0078(13) -0.0077(12) 0.0034(12)
    C8 0.051(2) 0.052(2) 0.0345(16) -0.0103(15) -0.0155(14) 0.0023(14)
    C9 0.076(3) 0.053(2) 0.049(2) -0.0226(19) -0.0210(19) -0.0023(16)
    C10 0.068(3) 0.089(3) 0.050(2) -0.045(2) -0.0208(19) 0.007(2)
    C11 0.039(2) 0.094(3) 0.058(2) -0.018(2) -0.0143(17) -0.003(2)
    C12 0.0349(17) 0.062(2) 0.053(2) -0.0062(15) -0.0121(15) -0.0067(16)
    C13 0.0381(17) 0.0496(18) 0.0278(15) -0.0054(14) -0.0076(12) 0.0044(13)
    C14 0.032(3) 0.067(6) 0.037(4) -0.010(4) -0.009(3) 0.011(4)
    C15 0.034(3) 0.095(7) 0.048(4) -0.011(4) -0.007(3) 0.009(4)
    C16 0.040(4) 0.071(6) 0.042(4) -0.012(4) 0.005(3) 0.006(5)
    C14' 0.049(5) 0.076(8) 0.035(5) 0.003(6) -0.010(4) -0.003(6)
    C15' 0.045(5) 0.098(9) 0.053(5) -0.019(6) -0.012(4) 0.007(6)
    C16' 0.058(6) 0.072(8) 0.044(5) -0.008(6) -0.002(4) 0.010(6)
    C17 0.050(2) 0.101(3) 0.0295(17) -0.017(2) -0.0073(15) 0.0096(18)
    C18 0.0416(18) 0.072(2) 0.0311(16) -0.0078(16) -0.0085(14) 0.0045(15)
    C19 0.0443(17) 0.0364(16) 0.0327(15) -0.0079(13) -0.0086(13) 0.0032(12)
    C20 0.0467(19) 0.0465(19) 0.0401(18) -0.0099(15) -0.0024(14) -0.0070(14)
    C21 0.0421(19) 0.060(2) 0.055(2) -0.0064(16) -0.0035(16) -0.0028(17)
    C22 0.057(2) 0.047(2) 0.051(2) 0.0069(17) 0.0053(17) -0.0043(16)
    C23 0.078(3) 0.047(2) 0.045(2) 0.0090(18) -0.0144(19) -0.0126(16)
    C24 0.060(2) 0.0404(18) 0.0448(19) 0.0044(15) -0.0214(16) -0.0045(14)
    C25 0.0485(18) 0.0440(18) 0.0308(15) -0.0164(14) -0.0124(13) 0.0038(12)
    C26 0.066(3) 0.057(2) 0.077(3) -0.0246(19) -0.029(2) 0.024(2)
    C27 0.087(4) 0.066(3) 0.130(5) -0.043(3) -0.041(3) 0.046(3)
    C28 0.073(3) 0.082(3) 0.089(3) -0.052(3) -0.019(2) 0.017(3)
    C29 0.046(2) 0.076(3) 0.053(2) -0.0228(18) -0.0060(16) -0.0019(19)
    C30 0.0470(19) 0.054(2) 0.0413(18) -0.0131(15) -0.0065(15) -0.0004(15)
    C1 0.144(10) 0.154(10) 0.133(9) -0.024(8) -0.039(8) 0.000(7)
    C2 0.099(7) 0.080(7) 0.089(7) -0.026(6) -0.026(6) 0.003(6)
    C3 0.063(5) 0.039(4) 0.042(4) -0.001(3) -0.025(3) 0.009(3)
    C1' 0.222(14) 0.194(13) 0.196(14) -0.045(9) -0.055(9) -0.013(9)
    C2' 0.146(12) 0.171(12) 0.129(11) -0.044(9) -0.027(8) -0.016(8)
    C3' 0.118(10) 0.127(11) 0.119(10) -0.028(8) -0.025(8) 0.018(8)
_geom_special_details
;
All e.s.d.'s (except the e.s.d. in the dihedral angle between two l.s. planes)
are estimated using the full covariance matrix. The cell e.s.d.'s are taken
into account individually in the estimation of e.s.d.'s in distances, angles
and torsion angles; correlations between e.s.d.'s in cell parameters are only
used when they are defined by crystal symmetry. An approximate (isotropic)
treatment of cell e.s.d.'s is used for estimating e.s.d.'s involving l.s.
planes.
;
loop_
    _geom_bond_atom_site_label_1
    _geom_bond_atom_site_label_2
    _geom_bond_site_symmetry_2
    _geom_bond_distance
    _geom_bond_publ_flag
    Si1 O1 . 1.613(3) ?
    Si1 C2 . 1.808(15) ?
    Si1 C4 . 1.837(5) ?
    Si1 C3 . 1.874(8) ?
    Si1 C2' . 1.89(2) ?
    Si1 C3' . 1.90(2) ?
    Si2 O1 . 1.603(3) ?
    Si2 O2 . 1.622(2) ?
    Si2 C5 . 1.817(5) ?
    Si2 C6 . 1.828(5) ?
    Si3 O2 . 1.635(2) ?
    Si3 N1 . 1.715(2) ?
    Si3 C13 . 1.859(3) ?
    Si3 C7 . 1.865(3) ?
    Si4 N1 . 1.748(2) ?
    Si4 N1 2_666 1.749(2) ?
    Si4 C19 . 1.865(3) ?
    Si4 C25 . 1.867(3) ?
    Si4 Si4 2_666 2.4940(17) ?
    N1 Si4 2_666 1.749(2) ?
    C4 H4A . 0.9800 ?
    C4 H4B . 0.9800 ?
    C4 H4C . 0.9800 ?
    C5 H5A . 0.9800 ?
    C5 H5B . 0.9800 ?
    C5 H5C . 0.9800 ?
    C6 H6A . 0.9800 ?
    C6 H6B . 0.9800 ?
    C6 H6C . 0.9800 ?
    C7 C8 . 1.393(4) ?
    C7 C12 . 1.395(4) ?
    C8 C9 . 1.390(5) ?
    C8 H8A . 0.9500 ?
    C9 C10 . 1.367(6) ?
    C9 H9A . 0.9500 ?
    C10 C11 . 1.373(6) ?
    C10 H10A . 0.9500 ?
    C11 C12 . 1.388(5) ?
    C11 H11A . 0.9500 ?
    C12 H12A . 0.9500 ?
    C13 C18 . 1.397(4) ?
    C13 C14' . 1.402(17) ?
    C13 C14 . 1.419(11) ?
    C14 C15 . 1.365(12) ?
    C14 H14 . 0.9500 ?
    C15 C16 . 1.372(14) ?
    C15 H15 . 0.9500 ?
    C16 C17 . 1.389(12) ?
    C16 H16 . 0.9500 ?
    C14' C15' . 1.392(19) ?
    C14' H14' . 0.9500 ?
    C15' C16' . 1.39(2) ?
    C15' H15' . 0.9500 ?
    C16' C17 . 1.398(18) ?
    C16' H16' . 0.9500 ?
    C17 C18 . 1.379(5) ?
    C17 H17A . 0.9500 ?
    C18 H18A . 0.9500 ?
    C19 C20 . 1.394(5) ?
    C19 C24 . 1.402(4) ?
    C20 C21 . 1.388(5) ?
    C20 H20A . 0.9500 ?
    C21 C22 . 1.374(5) ?
    C21 H21A . 0.9500 ?
    C22 C23 . 1.374(6) ?
    C22 H22A . 0.9500 ?
    C23 C24 . 1.391(5) ?
    C23 H23A . 0.9500 ?
    C24 H24A . 0.9500 ?
    C25 C26 . 1.385(5) ?
    C25 C30 . 1.386(5) ?
    C26 C27 . 1.382(6) ?
    C26 H26A . 0.9500 ?
    C27 C28 . 1.360(6) ?
    C27 H27A . 0.9500 ?
    C28 C29 . 1.375(6) ?
    C28 H28A . 0.9500 ?
    C29 C30 . 1.386(5) ?
    C29 H29A . 0.9500 ?
    C30 H30A . 0.9500 ?
    C1 C2 . 1.306(9) ?
    C1 H1A . 0.9500 ?
    C1 H1B . 0.9500 ?
    C2 H2 . 0.9500 ?
    C3 H3A . 0.9800 ?
    C3 H3B . 0.9800 ?
    C3 H3C . 0.9800 ?
    C1' C2' . 1.298(10) ?
    C1' H1'1 . 0.9500 ?
    C1' H1'2 . 0.9500 ?
    C2' H2' . 0.9500 ?
    C3' H3'1 . 0.9800 ?
    C3' H3'2 . 0.9800 ?
    C3' H3'3 . 0.9800 ?
loop_
    _geom_angle_atom_site_label_1
    _geom_angle_atom_site_label_2
    _geom_angle_atom_site_label_3
    _geom_angle_site_symmetry_1
    _geom_angle_site_symmetry_3
    _geom_angle
    _geom_angle_publ_flag
    O1 Si1 C2 . . 116.9(5) ?
    O1 Si1 C4 . . 107.6(2) ?
    C2 Si1 C4 . . 110.8(5) ?
    O1 Si1 C3 . . 108.2(3) ?
    C2 Si1 C3 . . 104.9(5) ?
    C4 Si1 C3 . . 108.1(3) ?
    O1 Si1 C2' . . 115.7(7) ?
    C2 Si1 C2' . . 86.9(8) ?
    C4 Si1 C2' . . 118.0(7) ?
    C3 Si1 C2' . . 18.1(7) ?
    O1 Si1 C3' . . 100.8(6) ?
    C2 Si1 C3' . . 19.4(7) ?
    C4 Si1 C3' . . 108.9(7) ?
    C3 Si1 C3' . . 122.4(7) ?
    C2' Si1 C3' . . 104.3(8) ?
    O1 Si2 O2 . . 108.31(14) ?
    O1 Si2 C5 . . 110.3(2) ?
    O2 Si2 C5 . . 107.30(19) ?
    O1 Si2 C6 . . 109.3(3) ?
    O2 Si2 C6 . . 109.92(19) ?
    C5 Si2 C6 . . 111.7(3) ?
    O2 Si3 N1 . . 106.34(11) ?
    O2 Si3 C13 . . 109.79(13) ?
    N1 Si3 C13 . . 113.21(13) ?
    O2 Si3 C7 . . 108.97(13) ?
    N1 Si3 C7 . . 109.71(12) ?
    C13 Si3 C7 . . 108.74(14) ?
    N1 Si4 N1 . 2_666 89.00(11) ?
    N1 Si4 C19 . . 114.02(13) ?
    N1 Si4 C19 2_666 . 114.79(12) ?
    N1 Si4 C25 . . 114.72(13) ?
    N1 Si4 C25 2_666 . 114.17(13) ?
    C19 Si4 C25 . . 109.14(14) ?
    N1 Si4 Si4 . 2_666 44.52(8) ?
    N1 Si4 Si4 2_666 2_666 44.48(8) ?
    C19 Si4 Si4 . 2_666 125.40(11) ?
    C25 Si4 Si4 . 2_666 125.46(11) ?
    Si2 O1 Si1 . . 153.0(2) ?
    Si2 O2 Si3 . . 145.38(14) ?
    Si3 N1 Si4 . . 131.82(15) ?
    Si3 N1 Si4 . 2_666 137.03(14) ?
    Si4 N1 Si4 . 2_666 91.00(11) ?
    Si1 C4 H4A . . 109.5 ?
    Si1 C4 H4B . . 109.5 ?
    H4A C4 H4B . . 109.5 ?
    Si1 C4 H4C . . 109.5 ?
    H4A C4 H4C . . 109.5 ?
    H4B C4 H4C . . 109.5 ?
    Si2 C5 H5A . . 109.5 ?
    Si2 C5 H5B . . 109.5 ?
    H5A C5 H5B . . 109.5 ?
    Si2 C5 H5C . . 109.5 ?
    H5A C5 H5C . . 109.5 ?
    H5B C5 H5C . . 109.5 ?
    Si2 C6 H6A . . 109.5 ?
    Si2 C6 H6B . . 109.5 ?
    H6A C6 H6B . . 109.5 ?
    Si2 C6 H6C . . 109.5 ?
    H6A C6 H6C . . 109.5 ?
    H6B C6 H6C . . 109.5 ?
    C8 C7 C12 . . 117.0(3) ?
    C8 C7 Si3 . . 120.2(2) ?
    C12 C7 Si3 . . 122.7(2) ?
    C9 C8 C7 . . 121.4(3) ?
    C9 C8 H8A . . 119.3 ?
    C7 C8 H8A . . 119.3 ?
    C10 C9 C8 . . 119.9(4) ?
    C10 C9 H9A . . 120.0 ?
    C8 C9 H9A . . 120.0 ?
    C9 C10 C11 . . 120.4(3) ?
    C9 C10 H10A . . 119.8 ?
    C11 C10 H10A . . 119.8 ?
    C10 C11 C12 . . 119.6(4) ?
    C10 C11 H11A . . 120.2 ?
    C12 C11 H11A . . 120.2 ?
    C11 C12 C7 . . 121.6(4) ?
    C11 C12 H12A . . 119.2 ?
    C7 C12 H12A . . 119.2 ?
    C18 C13 C14' . . 116.4(7) ?
    C18 C13 C14 . . 114.9(5) ?
    C14' C13 C14 . . 25.3(6) ?
    C18 C13 Si3 . . 119.4(2) ?
    C14' C13 Si3 . . 121.1(6) ?
    C14 C13 Si3 . . 125.1(4) ?
    C15 C14 C13 . . 121.9(8) ?
    C15 C14 H14 . . 119.1 ?
    C13 C14 H14 . . 119.1 ?
    C14 C15 C16 . . 121.1(8) ?
    C14 C15 H15 . . 119.5 ?
    C16 C15 H15 . . 119.5 ?
    C15 C16 C17 . . 119.0(8) ?
    C15 C16 H16 . . 120.5 ?
    C17 C16 H16 . . 120.5 ?
    C15' C14' C13 . . 121.2(12) ?
    C15' C14' H14' . . 119.4 ?
    C13 C14' H14' . . 119.4 ?
    C14' C15' C16' . . 119.3(13) ?
    C14' C15' H15' . . 120.4 ?
    C16' C15' H15' . . 120.4 ?
    C15' C16' C17 . . 120.5(12) ?
    C15' C16' H16' . . 119.7 ?
    C17 C16' H16' . . 119.7 ?
    C18 C17 C16 . . 119.3(5) ?
    C18 C17 C16' . . 117.6(7) ?
    C16 C17 C16' . . 25.4(6) ?
    C18 C17 H17A . . 120.4 ?
    C16 C17 H17A . . 120.4 ?
    C16' C17 H17A . . 115.8 ?
    C17 C18 C13 . . 122.6(3) ?
    C17 C18 H18A . . 118.7 ?
    C13 C18 H18A . . 118.7 ?
    C20 C19 C24 . . 117.1(3) ?
    C20 C19 Si4 . . 122.4(2) ?
    C24 C19 Si4 . . 120.5(2) ?
    C21 C20 C19 . . 121.4(3) ?
    C21 C20 H20A . . 119.3 ?
    C19 C20 H20A . . 119.3 ?
    C22 C21 C20 . . 120.4(4) ?
    C22 C21 H21A . . 119.8 ?
    C20 C21 H21A . . 119.8 ?
    C23 C22 C21 . . 119.6(3) ?
    C23 C22 H22A . . 120.2 ?
    C21 C22 H22A . . 120.2 ?
    C22 C23 C24 . . 120.4(3) ?
    C22 C23 H23A . . 119.8 ?
    C24 C23 H23A . . 119.8 ?
    C23 C24 C19 . . 121.1(3) ?
    C23 C24 H24A . . 119.5 ?
    C19 C24 H24A . . 119.5 ?
    C26 C25 C30 . . 117.3(3) ?
    C26 C25 Si4 . . 120.6(3) ?
    C30 C25 Si4 . . 122.0(2) ?
    C27 C26 C25 . . 120.9(4) ?
    C27 C26 H26A . . 119.6 ?
    C25 C26 H26A . . 119.6 ?
    C28 C27 C26 . . 120.8(4) ?
    C28 C27 H27A . . 119.6 ?
    C26 C27 H27A . . 119.6 ?
    C27 C28 C29 . . 120.0(4) ?
    C27 C28 H28A . . 120.0 ?
    C29 C28 H28A . . 120.0 ?
    C28 C29 C30 . . 119.2(4) ?
    C28 C29 H29A . . 120.4 ?
    C30 C29 H29A . . 120.4 ?
    C29 C30 C25 . . 121.8(3) ?
    C29 C30 H30A . . 119.1 ?
    C25 C30 H30A . . 119.1 ?
    C2 C1 H1A . . 120.0 ?
    C2 C1 H1B . . 120.0 ?
    H1A C1 H1B . . 120.0 ?
    C1 C2 Si1 . . 131.9(13) ?
    C1 C2 H2 . . 114.1 ?
    Si1 C2 H2 . . 114.1 ?
    Si1 C3 H3A . . 109.5 ?
    Si1 C3 H3B . . 109.5 ?
    H3A C3 H3B . . 109.5 ?
    Si1 C3 H3C . . 109.5 ?
    H3A C3 H3C . . 109.5 ?
    H3B C3 H3C . . 109.5 ?
    C2' C1' H1'1 . . 120.0 ?
    C2' C1' H1'2 . . 120.0 ?
    H1'1 C1' H1'2 . . 120.0 ?
    C1' C2' Si1 . . 116(2) ?
    C1' C2' H2' . . 122.1 ?
    Si1 C2' H2' . . 122.1 ?
    Si1 C3' H3'1 . . 109.5 ?
    Si1 C3' H3'2 . . 109.5 ?
    H3'1 C3' H3'2 . . 109.5 ?
    Si1 C3' H3'3 . . 109.5 ?
    H3'1 C3' H3'3 . . 109.5 ?
    H3'2 C3' H3'3 . . 109.5 ?
loop_
    _geom_torsion_atom_site_label_1
    _geom_torsion_atom_site_label_2
    _geom_torsion_atom_site_label_3
    _geom_torsion_atom_site_label_4
    _geom_torsion_site_symmetry_1
    _geom_torsion_site_symmetry_2
    _geom_torsion_site_symmetry_3
    _geom_torsion_site_symmetry_4
    _geom_torsion
    _geom_torsion_publ_flag
    O2 Si2 O1 Si1 . . . . 171.8(6) ?
    C5 Si2 O1 Si1 . . . . 54.7(7) ?
    C6 Si2 O1 Si1 . . . . -68.4(7) ?
    C2 Si1 O1 Si2 . . . . -108.4(8) ?
    C4 Si1 O1 Si2 . . . . 126.1(6) ?
    C3 Si1 O1 Si2 . . . . 9.6(8) ?
    C2' Si1 O1 Si2 . . . . -8.2(10) ?
    C3' Si1 O1 Si2 . . . . -119.9(9) ?
    O1 Si2 O2 Si3 . . . . 36.2(3) ?
    C5 Si2 O2 Si3 . . . . 155.2(3) ?
    C6 Si2 O2 Si3 . . . . -83.2(4) ?
    N1 Si3 O2 Si2 . . . . 163.1(2) ?
    C13 Si3 O2 Si2 . . . . 40.3(3) ?
    C7 Si3 O2 Si2 . . . . -78.7(3) ?
    O2 Si3 N1 Si4 . . . . -19.6(2) ?
    C13 Si3 N1 Si4 . . . . 101.0(2) ?
    C7 Si3 N1 Si4 . . . . -137.33(19) ?
    O2 Si3 N1 Si4 . . . 2_666 166.09(19) ?
    C13 Si3 N1 Si4 . . . 2_666 -73.3(2) ?
    C7 Si3 N1 Si4 . . . 2_666 48.4(2) ?
    N1 Si4 N1 Si3 2_666 . . . -176.1(3) ?
    C19 Si4 N1 Si3 . . . . 67.1(2) ?
    C25 Si4 N1 Si3 . . . . -59.8(2) ?
    Si4 Si4 N1 Si3 2_666 . . . -176.1(3) ?
    N1 Si4 N1 Si4 2_666 . . 2_666 0.0 ?
    C19 Si4 N1 Si4 . . . 2_666 -116.82(13) ?
    C25 Si4 N1 Si4 . . . 2_666 116.28(14) ?
    O2 Si3 C7 C8 . . . . 166.1(2) ?
    N1 Si3 C7 C8 . . . . -77.9(3) ?
    C13 Si3 C7 C8 . . . . 46.4(3) ?
    O2 Si3 C7 C12 . . . . -18.2(3) ?
    N1 Si3 C7 C12 . . . . 97.9(3) ?
    C13 Si3 C7 C12 . . . . -137.8(3) ?
    C12 C7 C8 C9 . . . . -1.2(5) ?
    Si3 C7 C8 C9 . . . . 174.8(3) ?
    C7 C8 C9 C10 . . . . 0.9(5) ?
    C8 C9 C10 C11 . . . . 0.0(6) ?
    C9 C10 C11 C12 . . . . -0.6(6) ?
    C10 C11 C12 C7 . . . . 0.3(6) ?
    C8 C7 C12 C11 . . . . 0.6(5) ?
    Si3 C7 C12 C11 . . . . -175.3(3) ?
    O2 Si3 C13 C18 . . . . -76.5(3) ?
    N1 Si3 C13 C18 . . . . 164.8(3) ?
    C7 Si3 C13 C18 . . . . 42.6(3) ?
    O2 Si3 C13 C14' . . . . 82.7(10) ?
    N1 Si3 C13 C14' . . . . -36.0(10) ?
    C7 Si3 C13 C14' . . . . -158.2(10) ?
    O2 Si3 C13 C14 . . . . 112.6(7) ?
    N1 Si3 C13 C14 . . . . -6.0(7) ?
    C7 Si3 C13 C14 . . . . -128.3(7) ?
    C18 C13 C14 C15 . . . . 7.4(10) ?
    C14' C13 C14 C15 . . . . -92(2) ?
    Si3 C13 C14 C15 . . . . 178.7(7) ?
    C13 C14 C15 C16 . . . . -4.1(14) ?
    C14 C15 C16 C17 . . . . 4.2(14) ?
    C18 C13 C14' C15' . . . . -11.2(15) ?
    C14 C13 C14' C15' . . . . 82(2) ?
    Si3 C13 C14' C15' . . . . -171.0(9) ?
    C13 C14' C15' C16' . . . . 6.8(19) ?
    C14' C15' C16' C17 . . . . -7(2) ?
    C15 C16 C17 C18 . . . . -8.1(12) ?
    C15 C16 C17 C16' . . . . 85(2) ?
    C15' C16' C17 C18 . . . . 11.2(15) ?
    C15' C16' C17 C16 . . . . -89(2) ?
    C16 C17 C18 C13 . . . . 12.4(9) ?
    C16' C17 C18 C13 . . . . -16.5(11) ?
    C14' C13 C18 C17 . . . . 16.4(10) ?
    C14 C13 C18 C17 . . . . -11.7(8) ?
    Si3 C13 C18 C17 . . . . 176.5(3) ?
    N1 Si4 C19 C20 . . . . 5.1(3) ?
    N1 Si4 C19 C20 2_666 . . . -95.6(3) ?
    C25 Si4 C19 C20 . . . . 134.8(3) ?
    Si4 Si4 C19 C20 2_666 . . . -45.1(3) ?
    N1 Si4 C19 C24 . . . . -176.9(2) ?
    N1 Si4 C19 C24 2_666 . . . 82.4(3) ?
    C25 Si4 C19 C24 . . . . -47.2(3) ?
    Si4 Si4 C19 C24 2_666 . . . 132.9(2) ?
    C24 C19 C20 C21 . . . . -1.3(5) ?
    Si4 C19 C20 C21 . . . . 176.8(3) ?
    C19 C20 C21 C22 . . . . 0.3(6) ?
    C20 C21 C22 C23 . . . . 0.3(6) ?
    C21 C22 C23 C24 . . . . 0.2(6) ?
    C22 C23 C24 C19 . . . . -1.3(6) ?
    C20 C19 C24 C23 . . . . 1.8(5) ?
    Si4 C19 C24 C23 . . . . -176.3(3) ?
    N1 Si4 C25 C26 . . . . 93.3(3) ?
    N1 Si4 C25 C26 2_666 . . . -166.0(3) ?
    C19 Si4 C25 C26 . . . . -36.0(3) ?
    Si4 Si4 C25 C26 2_666 . . . 143.9(3) ?
    N1 Si4 C25 C30 . . . . -83.4(3) ?
    N1 Si4 C25 C30 2_666 . . . 17.3(3) ?
    C19 Si4 C25 C30 . . . . 147.3(3) ?
    Si4 Si4 C25 C30 2_666 . . . -32.9(3) ?
    C30 C25 C26 C27 . . . . 0.6(6) ?
    Si4 C25 C26 C27 . . . . -176.3(4) ?
    C25 C26 C27 C28 . . . . -0.5(8) ?
    C26 C27 C28 C29 . . . . -0.4(8) ?
    C27 C28 C29 C30 . . . . 1.1(7) ?
    C28 C29 C30 C25 . . . . -1.0(6) ?
    C26 C25 C30 C29 . . . . 0.1(5) ?
    Si4 C25 C30 C29 . . . . 176.9(3) ?
    O1 Si1 C2 C1 . . . . 8.0(18) ?
    C4 Si1 C2 C1 . . . . 131.8(15) ?
    C3 Si1 C2 C1 . . . . -111.8(16) ?
    C2' Si1 C2 C1 . . . . -109.3(17) ?
    C3' Si1 C2 C1 . . . . 44(3) ?
    O1 Si1 C2' C1' . . . . 94.4(19) ?
    C2 Si1 C2' C1' . . . . -147(2) ?
    C4 Si1 C2' C1' . . . . -35(2) ?
    C3 Si1 C2' C1' . . . . 25.3(18) ?
    C3' Si1 C2' C1' . . . . -155.9(19) ?
_iucr_refine_instructions_details
;
TITL SA1297 in P-1
CELL  0.71073   10.7310   11.0210   13.8590    88.320    76.120    78.860
ZERR  1  0.0022    0.0024    0.0032     0.009     0.006     0.008
LATT   1
SFAC  C H N O SI
UNIT  60 70 2 4 8
L.S. 10
FMAP 2
PLAN 20
ACTA
BOND $H
CONF
TEMP -100
SIZE 0.41 0.28 0.22
OMIT 0 7 0
OMIT 0 1 0
OMIT 0 0 1
OMIT 1 0 0
OMIT 1 0 1
DFIX 1.33 0.01 C1 C2 C1' C2'
SIMU 0.02 C1 C1'
SIMU 0.02 C2 C2'
SIMU 0.02 C3 C3'
ISOR 0.01 C14 C14' C15 C15' C16 C16' C1 C2 C3 C1' C2' C3'
WGHT    0.057200    1.479900
FVAR       5.97201   0.57665   0.52275
SI1   5    0.253633    0.870588    0.070435    11.00000    0.08539    0.06872 =
         0.04469    0.00247   -0.02974   -0.00747
SI2   5    0.353670    0.858624    0.265337    11.00000    0.05052    0.03946 =
         0.03920    0.00565   -0.01525   -0.00335
SI3   5    0.444565    0.581201    0.308195    11.00000    0.03212    0.03765 =
         0.02530    0.00215   -0.00830   -0.00432
SI4   5    0.492066    0.610581    0.522026    11.00000    0.03693    0.03487 =
         0.02671    0.00270   -0.00867   -0.00816
O1    4    0.310246    0.829950    0.166759    11.00000    0.16417    0.06580 =
         0.05989    0.01509   -0.06433   -0.02357
O2    4    0.384507    0.729463    0.322073    11.00000    0.04860    0.03785 =
         0.03384    0.00457   -0.00931   -0.00203
N1    3    0.473621    0.531261    0.420531    11.00000    0.03548    0.03407 =
         0.02642    0.00090   -0.00977   -0.00789
C4    1    0.372152    0.792266   -0.038563    11.00000    0.10937    0.08219 =
         0.05348    0.00685   -0.02228    0.00697
AFIX  33
H4A   2    0.382962    0.702511   -0.030319    11.00000   -1.50000
H4B   2    0.456507    0.817389   -0.045073    11.00000   -1.50000
H4C   2    0.340210    0.815119   -0.098439    11.00000   -1.50000
AFIX   0
C5    1    0.220610    0.959658    0.349475    11.00000    0.14370    0.07700 =
         0.07103    0.00558   -0.00477    0.05290
AFIX  33
H5A   2    0.143482    0.920853    0.365839    11.00000   -1.50000
H5B   2    0.199455    1.038920    0.317463    11.00000   -1.50000
H5C   2    0.247126    0.973696    0.410502    11.00000   -1.50000
AFIX   0
C6    1    0.500386    0.926542    0.230780    11.00000    0.10555    0.12669 =
         0.16996    0.10082   -0.06444   -0.06535
AFIX  33
H6A   2    0.569549    0.870278    0.184758    11.00000   -1.50000
H6B   2    0.529971    0.939952    0.290554    11.00000   -1.50000
H6C   2    0.480298    1.005810    0.198499    11.00000   -1.50000
AFIX   0
C7    1    0.320610    0.501526    0.276997    11.00000    0.03687    0.04713 =
         0.02428    0.00336   -0.00767   -0.00784
C8    1    0.356626    0.380172    0.240561    11.00000    0.05148    0.05224 =
         0.03449    0.00227   -0.01546   -0.01026
AFIX  43
H8A   2    0.446133    0.340887    0.226592    11.00000   -1.20000
AFIX   0
C9    1    0.264443    0.315285    0.224190    11.00000    0.07580    0.05336 =
         0.04885   -0.00228   -0.02104   -0.02262
AFIX  43
H9A   2    0.291001    0.232180    0.200161    11.00000   -1.20000
AFIX   0
C10   1    0.135575    0.371154    0.242695    11.00000    0.06754    0.08900 =
         0.04957    0.00717   -0.02083   -0.04466
AFIX  43
H10A  2    0.072724    0.326616    0.231499    11.00000   -1.20000
AFIX   0
C11   1    0.096371    0.491258    0.277369    11.00000    0.03859    0.09427 =
         0.05845   -0.00269   -0.01429   -0.01767
AFIX  43
H11A  2    0.006820    0.530068    0.289540    11.00000   -1.20000
AFIX   0
C12   1    0.188266    0.555640    0.294535    11.00000    0.03492    0.06181 =
         0.05320   -0.00671   -0.01208   -0.00616
AFIX  43
H12A  2    0.160403    0.638586    0.318822    11.00000   -1.20000
AFIX   0
C13   1    0.594040    0.554069    0.204661    11.00000    0.03806    0.04956 =
         0.02782    0.00444   -0.00763   -0.00542
PART 1
C14   1    0.722870    0.508519    0.215522    21.00000    0.03234    0.06723 =
         0.03693    0.01082   -0.00922   -0.00959
AFIX  43
H14   2    0.736416    0.491453    0.280217    21.00000   -1.20000
AFIX   0
C15   1    0.827872    0.488519    0.135712    21.00000    0.03386    0.09458 =
         0.04840    0.00856   -0.00688   -0.01090
AFIX  43
H15   2    0.913286    0.463068    0.146240    21.00000   -1.20000
AFIX   0
C16   1    0.812122    0.504560    0.040527    21.00000    0.03980    0.07143 =
         0.04234    0.00552    0.00492   -0.01187
AFIX  43
H16   2    0.885105    0.485198   -0.014722    21.00000   -1.20000
AFIX   0
PART 2
C14'  1    0.715922    0.565250    0.219840   -21.00000    0.04941    0.07585 =
         0.03533   -0.00262   -0.00978    0.00314
AFIX  43
H14'  2    0.724732    0.575270    0.285581   -21.00000   -1.20000
AFIX   0
C15'  1    0.824241    0.561939    0.140376   -21.00000    0.04474    0.09843 =
         0.05335    0.00692   -0.01195   -0.01933
AFIX  43
H15'  2    0.908207    0.560656    0.151989   -21.00000   -1.20000
AFIX   0
C16'  1    0.808221    0.560530    0.043716   -21.00000    0.05765    0.07216 =
         0.04409    0.01048   -0.00179   -0.00800
AFIX  43
H16'  2    0.879614    0.567092   -0.010736   -21.00000   -1.20000
AFIX   0
PART 0
C17   1    0.687883    0.549533    0.026115    11.00000    0.05023    0.10057 =
         0.02951    0.00964   -0.00730   -0.01651
AFIX  43
H17A  2    0.676327    0.571376   -0.038427    11.00000   -1.20000
AFIX   0
C18   1    0.581506    0.562126    0.106518    11.00000    0.04156    0.07233 =
         0.03112    0.00454   -0.00851   -0.00779
AFIX  43
H18A  2    0.496280    0.576872    0.094703    11.00000   -1.20000
AFIX   0
C19   1    0.340110    0.716758    0.588318    11.00000    0.04428    0.03638 =
         0.03266    0.00325   -0.00856   -0.00788
C20   1    0.220508    0.723601    0.563476    11.00000    0.04672    0.04647 =
         0.04012   -0.00696   -0.00235   -0.00993
AFIX  43
H20A  2    0.216406    0.675798    0.508780    11.00000   -1.20000
AFIX   0
C21   1    0.107315    0.798792    0.616985    11.00000    0.04215    0.06025 =
         0.05493   -0.00285   -0.00351   -0.00636
AFIX  43
H21A  2    0.026936    0.801604    0.598759    11.00000   -1.20000
AFIX   0
C22   1    0.110828    0.869183    0.696162    11.00000    0.05692    0.04716 =
         0.05117   -0.00431    0.00533    0.00690
AFIX  43
H22A  2    0.033099    0.920215    0.732838    11.00000   -1.20000
AFIX   0
C23   1    0.227400    0.865343    0.721989    11.00000    0.07808    0.04716 =
         0.04547   -0.01265   -0.01436    0.00896
AFIX  43
H23A  2    0.230064    0.913706    0.776824    11.00000   -1.20000
AFIX   0
C24   1    0.341546    0.791034    0.668295    11.00000    0.06024    0.04038 =
         0.04483   -0.00449   -0.02135    0.00441
AFIX  43
H24A  2    0.421764    0.790622    0.686119    11.00000   -1.20000
AFIX   0
C25   1    0.630162    0.696360    0.493689    11.00000    0.04851    0.04403 =
         0.03079    0.00375   -0.01240   -0.01641
C26   1    0.609461    0.819926    0.468495    11.00000    0.06613    0.05661 =
         0.07677    0.02433   -0.02860   -0.02457
AFIX  43
H26A  2    0.523275    0.862553    0.469514    11.00000   -1.20000
AFIX   0
C27   1    0.712559    0.882038    0.441886    11.00000    0.08743    0.06625 =
         0.12977    0.04629   -0.04134   -0.04317
AFIX  43
H27A  2    0.696452    0.966625    0.424366    11.00000   -1.20000
AFIX   0
C28   1    0.836737    0.823519    0.440491    11.00000    0.07344    0.08169 =
         0.08919    0.01705   -0.01880   -0.05215
AFIX  43
H28A  2    0.906885    0.867018    0.421638    11.00000   -1.20000
AFIX   0
C29   1    0.860720    0.701345    0.466382    11.00000    0.04630    0.07589 =
         0.05267   -0.00192   -0.00598   -0.02275
AFIX  43
H29A  2    0.947030    0.660316    0.466729    11.00000   -1.20000
AFIX   0
C30   1    0.757515    0.638726    0.491974    11.00000    0.04697    0.05365 =
         0.04126   -0.00038   -0.00655   -0.01311
AFIX  43
H30A  2    0.774530    0.553948    0.508809    11.00000   -1.20000
AFIX   0
PART 1
C1    1    0.000984    0.812206    0.145253    31.00000    0.14411    0.15389 =
         0.13316   -0.00020   -0.03922   -0.02441
AFIX  93
H1A   2    0.017211    0.795443    0.209224    31.00000   -1.20000
H1B   2   -0.080529    0.804188    0.133121    31.00000   -1.20000
AFIX   0
C2    1    0.090714    0.846266    0.074003    31.00000    0.09932    0.08033 =
         0.08852    0.00308   -0.02646   -0.02587
AFIX  43
H2    2    0.065814    0.860981    0.012744    31.00000   -1.20000
AFIX   0
C3    1    0.243849    1.041433    0.055473    31.00000    0.06349    0.03932 =
         0.04152    0.00901   -0.02503   -0.00104
AFIX  33
H3A   2    0.181077    1.085137    0.112975    31.00000   -1.50000
H3B   2    0.215136    1.067200   -0.005251    31.00000   -1.50000
H3C   2    0.330215    1.061324    0.050868    31.00000   -1.50000
AFIX   0
PART 2
C1'   1    0.268696    1.105193    0.010151   -31.00000    0.22230    0.19390 =
         0.19589   -0.01333   -0.05501   -0.04530
AFIX  93
H1'1  2    0.355485    1.065660   -0.020600   -31.00000   -1.20000
H1'2  2    0.241501    1.191574    0.002949   -31.00000   -1.20000
AFIX   0
C2'   1    0.187241    1.041159    0.062026   -31.00000    0.14553    0.17107 =
         0.12909   -0.01643   -0.02678   -0.04418
AFIX  43
H2'   2    0.099816    1.077801    0.093726   -31.00000   -1.20000
AFIX   0
C3'   1    0.102661    0.797004    0.097637   -31.00000    0.11826    0.12737 =
         0.11924    0.01847   -0.02506   -0.02849
AFIX  33
H3'1  2    0.038839    0.838158    0.155763   -31.00000   -1.50000
H3'2  2    0.127595    0.708998    0.111134   -31.00000   -1.50000
H3'3  2    0.063802    0.805961    0.040024   -31.00000   -1.50000
PART 0
HKLF 4
REM  SA1297 in P-1
REM R1 =  0.0715 for   5389 Fo > 4sig(Fo)  and  0.0843 for all   6338 data
REM    390 parameters refined using     74 restraints
END
WGHT      0.0569      1.4822
REM Highest difference peak  0.547,  deepest hole -0.318,  1-sigma level  0.059
Q1    1   0.1370  1.1253  0.0499  11.00000  0.05    0.55
Q2    1   0.2577  0.8868  0.1980  11.00000  0.05    0.34
Q3    1   0.5419  0.5553  0.2568  11.00000  0.05    0.31
Q4    1   0.4199  0.5594  0.3834  11.00000  0.05    0.29
Q5    1   0.4834  0.5718  0.4485  11.00000  0.05    0.28
Q6    1   0.4626  0.9544  0.2716  11.00000  0.05    0.25
Q7    1   0.7818  0.8403  0.4101  11.00000  0.05    0.25
Q8    1   0.2539  0.9809  0.0338  11.00000  0.05    0.25
Q9    1   0.3875  0.6655  0.5695  11.00000  0.05    0.24
Q10   1   0.4400  0.8729  0.2417  11.00000  0.05    0.24
Q11   1   0.5015  0.9552  0.1902  11.00000  0.05    0.24
Q12   1   0.5799  0.5474  0.1635  11.00000  0.05    0.23
Q13   1   0.1871  0.8293  0.0972  11.00000  0.05    0.23
Q14   1   0.2993  0.7228  0.5851  11.00000  0.05    0.22
Q15   1   0.5051  0.5589  0.3848  11.00000  0.05    0.22
Q16   1   0.5956  0.9024  0.2589  11.00000  0.05    0.22
Q17   1   0.6168  0.7599  0.5015  11.00000  0.05    0.22
Q18   1   0.1040  0.8012  0.6707  11.00000  0.05    0.21
Q19   1   0.3645  0.8360  0.1813  11.00000  0.05    0.21
Q20   1   0.6817  0.5142 -0.0363  11.00000  0.05    0.21
;
data_global
_journal_date_recd_electronic     2011-04-12
_journal_date_accepted     2011-04-20
_journal_name_full     'Acta Crystallographica, Section E'
_journal_year     2011
_journal_volume     67
_journal_issue      5
_journal_page_first     o1234
_journal_page_last     o1234
_journal_paper_category     QO
_journal_coeditor_code     LH5235
_publ_contact_author_name     'Professor Zhijie Zhang'
_publ_contact_author_address
;
Institute of Chemistry, Chinese Academy of Sciences
Beijing, 100190
People's Republic of China
;
_publ_contact_author_email     'zhangzj@iccas.ac.cn'
_publ_contact_author_fax     '86(10)62554494'
_publ_contact_author_phone     '86(10)62554494'
_publ_section_title
;\
2,2,4,4-Tetraphenyl-1,3-bis(3,3,5,5-tetramethyl-1,1-diphenyl-5-\
vinyltrisiloxan-1-yl)cyclodisilazane
;
loop_
    _publ_author_name
    _publ_author_address
    'Lv, Zhen'
;
Institute of Chemistry, Chinese Academy of Sciences
Beijing 100190
People's Republic of China
;
    'Dai, Lina'
;
Institute of Chemistry, Chinese Academy of Sciences
Beijing 100190
People's Republic of China
;
    'Zhang, Xuezhong'
;
Institute of Chemistry, Chinese Academy of Sciences
Beijing 100190
People's Republic of China
;
    'Zhang, Zhijie'
;
Institute of Chemistry, Chinese Academy of Sciences
Beijing 100190
People's Republic of China
;
    'Xie, Zemin'
;
Institute of Chemistry, Chinese Academy of Sciences
Beijing 100190
People's Republic of China
;
