# Supplementary material for: 2,2,4,4-Tetra­phenyl-1,3-bis­(3,3,5,5-tetra­methyl-1,1-diphenyl-5-vinyl­trisilox­an-1-yl)­cyclo­disilazane
Source: Acta Crystallogr Sect E Struct Rep Online. 2011 Apr 29;67(Pt 5):o1234. doi: 10.1107/S1600536811014863 (PMC3089304; doi:10.1107/S1600536811014863)
Supplement: Supplementary file 2 [file e-67-o1234-Isup2.hkl]

# 
# h,k,l, Fc-squared, Fo-squared, sigma(Fo-squared) and status flag 
# 
data_I
_shelx_title ' SA1297 in P-1' 
_shelx_refln_list_code          4 
_shelx_F_calc_maximum      156.85 
_exptl_crystal_F_000       588.00 
_reflns_d_resolution_high  0.7995 
 
loop_ 
 _symmetry_equiv_pos_as_xyz 
 'x, y, z' 
 '-x, -y, -z' 
 
_cell_length_a    10.7310 
_cell_length_b    11.0210 
_cell_length_c    13.8590 
_cell_angle_alpha  88.320 
_cell_angle_beta   76.120 
_cell_angle_gamma  78.860 
 
_shelx_F_squared_multiplier     1.000 
 
loop_ 
 _refln_index_h 
 _refln_index_k 
 _refln_index_l 
 _refln_F_squared_calc 
 _refln_F_squared_meas 
 _refln_F_squared_sigma 
 _refln_observed_status 
   3   0   0      173.27      190.58      5.53 o 
   4   0   0       67.56      102.84      4.52 o 
   5   0   0      191.41      175.78      7.70 o 
   6   0   0       77.39       94.24      6.19 o 
   7   0   0      306.43      289.76     12.51 o 
   8   0   0      245.66      238.61      8.58 o 
   9   0   0       16.84       12.96      2.37 o 
  10   0   0        7.25       10.98      6.01 o 
  11   0   0       18.46       21.52      7.14 o 
  12   0   0       13.61       24.13     10.76 o 
 -12   1   0       37.04       35.21      9.24 o 
 -11   1   0        0.02        3.26      4.42 o 
 -10   1   0       52.72       24.73      8.58 o 
  -9   1   0       14.51        9.41      3.95 o 
  -8   1   0     1500.76     1526.72     57.10 o 
  -7   1   0      134.54      120.36      6.22 o 
  -6   1   0      331.72      357.22      9.92 o 
  -5   1   0        4.86        3.58      0.90 o 
  -4   1   0       50.97       52.09      3.83 o 
  -3   1   0      386.96      371.97      7.41 o 
  -2   1   0      159.26      122.07      5.03 o 
  -1   1   0       17.61       34.68      1.35 o 
   2   1   0     5945.06     5969.68     43.29 o 
   3   1   0     2994.92     2775.30     33.44 o 
   4   1   0      199.32      231.75      8.82 o 
   5   1   0       61.35       65.74      3.93 o 
   6   1   0       13.72       12.78      1.38 o 
   7   1   0       41.74       34.91      3.05 o 
   8   1   0       88.12       77.56      5.32 o 
   9   1   0       55.20       52.68      5.62 o 
  10   1   0       27.75       18.70      4.76 o 
  11   1   0        0.01       21.33      7.75 o 
  12   1   0        6.42       21.63      7.39 o 
 -12   2   0        0.12       10.79      6.44 o 
 -11   2   0       35.32       39.21      8.72 o 
 -10   2   0        0.31       12.54      7.38 o 
  -9   2   0       59.21       71.16     12.98 o 
  -8   2   0      268.88      256.52     10.59 o 
  -7   2   0     1271.35     1325.28     33.13 o 
  -6   2   0      211.94      220.74     12.13 o 
  -5   2   0      107.49       87.56      4.37 o 
  -4   2   0        0.20        6.87      1.10 o 
  -3   2   0     1338.03     1425.21     12.55 o 
  -2   2   0      168.35      229.08      6.42 o 
  -1   2   0    11411.45    12697.16    145.94 o 
   1   2   0     6300.27     6359.77     79.45 o 
   2   2   0       50.27       47.90      2.25 o 
   3   2   0     4222.50     4342.23     40.32 o 
   4   2   0     8588.41     9306.44    254.96 o 
   5   2   0     1075.13     1068.33     33.92 o 
   6   2   0      328.36      328.52     11.50 o 
   7   2   0      353.12      341.59     17.93 o 
   8   2   0      592.64      570.95     17.68 o 
   9   2   0       81.71       74.53      9.53 o 
  10   2   0      149.90      198.24     62.96 o 
  11   2   0        7.18       12.07      6.73 o 
  12   2   0       37.15       50.14     12.24 o 
  13   2   0        1.66       -4.87      5.12 o 
 -11   3   0       22.22       32.58     10.08 o 
 -10   3   0        7.71       14.06      6.78 o 
  -9   3   0      204.27      222.14     14.08 o 
  -8   3   0      260.06      222.96     14.06 o 
  -7   3   0      184.24      176.28      7.03 o 
  -6   3   0      239.33      210.41     11.44 o 
  -5   3   0      238.25      234.37      7.96 o 
  -4   3   0     1649.15     1990.92     26.32 o 
  -3   3   0      545.91      503.45     11.21 o 
  -2   3   0       11.53       35.86      2.05 o 
  -1   3   0      520.76      590.54     12.42 o 
   1   3   0      927.48     1006.83     96.74 o 
   2   3   0     1761.40     1674.03     28.37 o 
   3   3   0      843.80      774.98     14.77 o 
   4   3   0       21.87       17.54      1.75 o 
   5   3   0     1207.71     1189.87     31.83 o 
   6   3   0      273.77      255.19     16.66 o 
   7   3   0      109.08       89.12     11.67 o 
   8   3   0        2.57        3.29      1.67 o 
   9   3   0       47.02       50.77      5.57 o 
  10   3   0       84.48       79.41      9.94 o 
  11   3   0      126.03      160.80     12.70 o 
  13   3   0        1.84        1.63      4.04 o 
 -11   4   0        5.25       18.74     11.46 o 
 -10   4   0       16.64       23.73      9.50 o 
  -9   4   0       89.41       92.06      7.25 o 
  -8   4   0      631.01      662.52     35.77 o 
  -7   4   0      211.59      186.27     25.27 o 
  -6   4   0      202.51      225.70     12.22 o 
  -5   4   0      425.56      410.31     16.11 o 
  -4   4   0      332.14      286.02      8.82 o 
  -3   4   0      473.01      502.62     26.43 o 
  -2   4   0       31.37       25.52      1.98 o 
  -1   4   0     1612.41     1558.75     13.64 o 
   0   4   0     1544.29     1487.10     13.71 o 
   1   4   0       16.19       49.05     16.28 o 
   2   4   0        0.54        1.23      0.65 o 
   3   4   0        1.22        4.21      0.83 o 
   4   4   0      852.92      912.82     25.52 o 
   5   4   0       50.82       24.00      5.21 o 
   6   4   0      335.79      354.52     12.51 o 
   7   4   0        2.03        9.39      1.86 o 
   8   4   0        2.27        6.15      3.14 o 
   9   4   0      140.53      132.43     12.97 o 
  10   4   0      130.98      142.09     13.22 o 
  11   4   0       10.18        8.20      4.92 o 
  12   4   0       77.14       98.11     12.68 o 
 -10   5   0        3.31        6.61      4.28 o 
  -9   5   0        1.20       17.04      6.90 o 
  -8   5   0        3.10        9.24      2.61 o 
  -7   5   0       43.35       49.30      8.83 o 
  -6   5   0       37.86       37.06      7.30 o 
  -5   5   0       79.96       68.26      7.34 o 
  -4   5   0      505.95      571.25     14.59 o 
  -3   5   0      651.83      711.34     27.03 o 
  -2   5   0     1087.25     1125.32     31.68 o 
  -1   5   0       62.31       87.95      5.21 o 
   0   5   0        0.28       15.90      1.84 o 
   1   5   0     1296.14     1063.75     46.88 o 
   2   5   0     2522.35     2614.49     33.75 o 
   3   5   0       46.44       48.07      3.67 o 
   4   5   0      597.26      598.48     29.06 o 
   5   5   0       20.76       13.97      1.98 o 
   6   5   0       25.88       29.21      2.61 o 
   7   5   0       94.15       97.29      8.39 o 
   8   5   0        4.15        5.80      2.20 o 
   9   5   0       12.96        5.26      1.86 o 
  10   5   0        1.13        4.42      3.25 o 
  11   5   0        3.33        3.76      2.11 o 
  12   5   0        1.98       16.75      7.06 o 
 -10   6   0        0.17       10.16      7.47 o 
  -9   6   0       37.30       51.41     10.14 o 
  -8   6   0        2.51        4.16      2.41 o 
  -7   6   0       69.33       68.78      6.72 o 
  -6   6   0      140.24      158.18     15.86 o 
  -5   6   0       29.22       19.04      4.76 o 
  -4   6   0      117.52      139.65     18.42 o 
  -3   6   0       72.08       71.77      9.77 o 
  -2   6   0      820.03      936.47     16.40 o 
  -1   6   0     1882.97     1950.58     32.74 o 
   0   6   0       58.79       86.63      4.29 o 
   1   6   0       29.89       22.26      3.93 o 
   2   6   0      799.26      782.82     26.34 o 
   3   6   0     1078.23     1098.70     18.84 o 
   4   6   0       92.87       98.96     10.28 o 
   5   6   0       17.85       17.65      5.26 o 
   6   6   0      152.33      149.15     28.93 o 
   7   6   0        0.75        6.34      2.22 o 
   8   6   0      295.24      308.50     16.42 o 
   9   6   0      176.21      140.44     10.64 o 
  10   6   0        8.36        5.59      2.85 o 
  11   6   0       77.93       78.23      9.87 o 
  12   6   0        0.33       -4.09      4.09 o 
  -9   7   0       35.79       54.52     12.38 o 
  -8   7   0        0.56        5.71      5.22 o 
  -7   7   0       12.07        8.90      6.27 o 
  -6   7   0       64.06       50.02      6.26 o 
  -5   7   0      298.59      329.34     27.08 o 
  -4   7   0      149.99      165.18     10.95 o 
  -3   7   0      104.12       86.27      8.50 o 
  -2   7   0      202.66      183.08     12.08 o 
  -1   7   0       54.02       61.08      3.71 o 
   1   7   0     1154.32     1158.96     45.67 o 
   2   7   0        3.56        7.86      5.25 o 
   3   7   0       10.23        7.80      3.65 o 
   4   7   0       38.09       27.93      3.10 o 
   5   7   0       55.30       46.09      4.63 o 
   6   7   0      123.16      102.78     22.80 o 
   7   7   0       68.23       78.32      8.69 o 
   8   7   0       58.48       41.70     10.99 o 
   9   7   0        9.20        8.21      3.38 o 
  10   7   0       44.62       63.46     19.38 o 
  11   7   0       37.34       38.19      7.22 o 
  12   7   0        2.07       22.19      9.86 o 
  -8   8   0      184.32      229.74     12.98 o 
  -7   8   0      111.71      149.60     46.76 o 
  -6   8   0       21.50       32.36      5.97 o 
  -5   8   0      245.27      229.56     10.56 o 
  -4   8   0      109.79       94.49     16.72 o 
  -3   8   0        0.80        2.94      1.37 o 
  -2   8   0       45.11       42.30      4.00 o 
  -1   8   0      313.62      344.17     11.79 o 
   0   8   0       55.19       85.37      9.40 o 
   1   8   0      300.84      426.84     40.99 o 
   2   8   0      643.40      758.98     49.14 o 
   3   8   0       23.00       31.10      8.35 o 
   4   8   0      108.62       99.97      6.68 o 
   5   8   0       55.40       59.40      8.23 o 
   6   8   0       23.56       17.13      2.48 o 
   7   8   0      160.67      136.05     16.16 o 
   8   8   0       36.72       29.47      4.85 o 
   9   8   0        0.13       15.08      5.67 o 
  10   8   0       14.49        7.40      1.96 o 
  11   8   0       24.35       24.21      6.46 o 
  -8   9   0       11.59        6.02      3.68 o 
  -7   9   0      152.48      185.80      7.96 o 
  -6   9   0      250.05      243.04     29.91 o 
  -5   9   0      127.08      121.76      8.56 o 
  -4   9   0       42.37       53.32     21.11 o 
  -3   9   0       64.48       56.46      7.31 o 
  -2   9   0       11.91       10.50      1.74 o 
  -1   9   0        2.10        2.51      0.87 o 
   0   9   0      171.38      169.29     16.36 o 
   1   9   0      419.65      372.18     68.16 o 
   2   9   0       88.29       98.34     21.27 o 
   3   9   0        0.71        7.54      5.17 o 
   4   9   0       35.59       57.44     12.65 o 
   5   9   0       10.93        6.18      1.30 o 
   6   9   0       21.61       19.53      5.49 o 
   7   9   0       64.73       58.92      7.93 o 
   8   9   0       70.81       44.49      7.75 o 
   9   9   0      109.56      102.46      6.35 o 
  10   9   0       71.88       90.67     11.89 o 
  11   9   0       36.12       16.23     13.76 o 
  -6  10   0       29.82       18.55      7.56 o 
  -5  10   0       93.57      111.46      8.38 o 
  -4  10   0       18.39       28.80      7.74 o 
  -3  10   0       43.62       55.76     13.84 o 
  -2  10   0       94.10       97.41     16.59 o 
  -1  10   0      121.83      137.79     12.77 o 
   0  10   0        8.54       10.62      5.58 o 
   1  10   0        2.17       10.79      4.85 o 
   2  10   0      102.45       81.85     14.65 o 
   3  10   0        1.61        5.59      4.29 o 
   4  10   0        3.44        5.85      3.83 o 
   5  10   0      112.54       97.69     17.60 o 
   6  10   0       22.71       44.45     11.92 o 
   7  10   0        3.05        5.24      4.76 o 
   8  10   0        2.34       10.89      5.76 o 
   9  10   0        0.30        9.53      3.64 o 
  10  10   0       27.54       27.65     11.63 o 
  -5  11   0        4.62        4.59      3.73 o 
  -4  11   0        8.48       13.53      6.33 o 
  -3  11   0        0.89        1.82      6.08 o 
  -2  11   0        0.03        5.51      4.28 o 
  -1  11   0       11.95       21.87      7.52 o 
   0  11   0      101.87       87.39     11.98 o 
   2  11   0       17.76       15.84      5.64 o 
   3  11   0       11.65       16.48      7.13 o 
   4  11   0       26.26       45.12      8.07 o 
   5  11   0       70.59       98.33     16.80 o 
   6  11   0        1.81        2.62      2.72 o 
   7  11   0        1.67        2.90      3.68 o 
   8  11   0        2.59        4.08      2.99 o 
   9  11   0       14.62        9.06      5.18 o 
  -4  12   0        0.01        9.55      4.93 o 
  -3  12   0        0.00        7.01      5.25 o 
  -2  12   0        5.14        9.10      4.48 o 
  -1  12   0        7.98       15.39      6.17 o 
   0  12   0       87.47      127.25     15.63 o 
   1  12   0        5.24        3.26      4.16 o 
   2  12   0       61.93       68.91     11.87 o 
   3  12   0        8.04        5.99      3.55 o 
   4  12   0        0.10        4.71      3.59 o 
   5  12   0        9.07       16.12      5.76 o 
   6  12   0        3.08        4.98      4.74 o 
   7  12   0       23.29       12.94      8.28 o 
   8  12   0       69.47       54.96     11.50 o 
  -1  13   0       10.30        6.18      5.03 o 
   0  13   0        2.14       11.85      9.55 o 
   1  13   0       61.33       45.82     11.96 o 
   2  13   0       27.49       26.68      7.57 o 
   3  13   0        0.03       11.75      6.88 o 
   5  13   0        0.00        1.58      3.57 o 
   6  13   0        9.62       28.57      8.97 o 
  -6 -13   1        0.15        7.92      4.49 o 
  -5 -13   1       10.04       20.62      9.55 o 
  -4 -13   1        0.05       15.70      6.63 o 
  -3 -13   1       31.02       16.10      6.39 o 
  -2 -13   1       19.93        9.69      6.05 o 
  -1 -13   1       20.88       29.90      8.92 o 
   0 -13   1        4.53       20.97      8.76 o 
   1 -13   1        0.35        8.13      6.83 o 
  -8 -12   1        4.26        3.92      3.77 o 
  -7 -12   1       12.61       13.97      7.28 o 
  -6 -12   1        1.17        6.77      4.71 o 
  -5 -12   1        0.23        6.29      3.21 o 
  -4 -12   1        9.67       21.08      7.16 o 
  -3 -12   1       35.93       40.50      7.85 o 
  -2 -12   1        4.01        2.79      2.70 o 
  -1 -12   1        0.53        0.27      2.33 o 
   0 -12   1        5.59       12.04      5.85 o 
   1 -12   1        4.98        1.38      4.20 o 
   2 -12   1        9.29       19.56      5.93 o 
   3 -12   1        6.60       14.58      6.61 o 
  -9 -11   1        0.98        3.30      3.59 o 
  -8 -11   1       28.74       11.95      6.36 o 
  -7 -11   1       29.95       46.99     10.49 o 
  -6 -11   1       43.02       69.18     13.29 o 
  -5 -11   1       45.39       43.98     11.99 o 
  -4 -11   1       56.65       60.28     19.12 o 
  -3 -11   1        4.70        8.59      4.06 o 
  -2 -11   1      254.01      239.72     35.59 o 
  -1 -11   1      162.44      210.97     14.72 o 
   0 -11   1       80.53       69.29     10.37 o 
   1 -11   1       11.04        9.13      4.98 o 
   2 -11   1        0.09       29.19      9.96 o 
   3 -11   1       11.41        8.86      4.47 o 
   4 -11   1       29.72       30.35      8.64 o 
   5 -11   1        0.29       10.47      6.68 o 
 -10 -10   1       11.55       11.94      5.58 o 
  -9 -10   1       24.51       22.78      7.54 o 
  -8 -10   1        1.73        7.78      4.98 o 
  -7 -10   1        0.01        4.98      3.24 o 
  -6 -10   1       89.66      109.57     18.21 o 
  -5 -10   1      252.17      294.72     41.12 o 
  -4 -10   1        0.27        8.11      2.62 o 
  -2 -10   1       46.90       67.28     13.03 o 
  -1 -10   1      104.52      143.45     21.65 o 
   0 -10   1      373.21      384.84     25.66 o 
   1 -10   1      282.40      302.43     21.39 o 
   2 -10   1       61.19       64.28      7.41 o 
   3 -10   1       25.16       33.69      5.57 o 
   4 -10   1        0.06        9.92      5.50 o 
   5 -10   1       17.79       13.86      3.52 o 
   6 -10   1        2.46        5.51      3.95 o 
   7 -10   1        0.75        4.34      2.18 o 
 -11  -9   1      107.04      129.56     27.11 o 
 -10  -9   1        8.63        6.99      8.77 o 
  -9  -9   1        4.63        9.53      2.33 o 
  -8  -9   1        0.05        6.54      2.41 o 
  -7  -9   1       13.88       21.86      6.50 o 
  -6  -9   1        9.21       16.87      4.00 o 
  -5  -9   1      247.09      240.49     19.77 o 
  -4  -9   1        7.02        7.03      2.94 o 
  -3  -9   1     1423.96     1535.32     83.97 o 
  -2  -9   1      746.10      771.43     49.42 o 
  -1  -9   1      288.07      336.20     40.74 o 
   0  -9   1      189.92      185.84     25.91 o 
   1  -9   1       26.59       18.20      2.28 o 
   2  -9   1       22.00       19.55      2.61 o 
   3  -9   1       53.71       48.22      6.40 o 
   4  -9   1      150.18      161.90     13.63 o 
   5  -9   1      135.75      134.96     13.47 o 
   6  -9   1        6.74        6.40      2.11 o 
   7  -9   1        0.03        3.36      2.33 o 
   8  -9   1        3.79        7.74      5.28 o 
 -11  -8   1        1.04        2.11      3.76 o 
 -10  -8   1        0.42        5.37      2.58 o 
  -9  -8   1        0.43        9.81      2.89 o 
  -8  -8   1       14.01       15.36      3.77 o 
  -7  -8   1        1.66        4.78      2.82 o 
  -6  -8   1        3.00        8.24      6.88 o 
  -5  -8   1      192.19      195.45     28.25 o 
  -4  -8   1      172.95      171.48      9.30 o 
  -3  -8   1       28.77       28.93      7.75 o 
  -2  -8   1      262.48      251.57     24.31 o 
  -1  -8   1      562.01      571.58     29.91 o 
   0  -8   1      454.44      395.01     40.13 o 
   1  -8   1      236.01      203.26      7.92 o 
   2  -8   1        1.26       12.12      2.64 o 
   3  -8   1      152.67      145.07     11.70 o 
   4  -8   1       99.72       69.98      8.24 o 
   5  -8   1      358.98      344.63     15.50 o 
   6  -8   1       57.78       61.82      7.56 o 
   7  -8   1       38.71       57.93      7.44 o 
   9  -8   1        4.02       16.33      9.20 o 
 -12  -7   1       61.01       67.16     13.47 o 
 -11  -7   1        4.92        2.63      4.17 o 
 -10  -7   1       58.02       54.01      7.00 o 
  -9  -7   1       95.51       89.17      9.01 o 
  -8  -7   1        9.62       19.12      6.19 o 
  -7  -7   1       98.85      135.78     22.93 o 
  -6  -7   1       84.46       84.03     19.80 o 
  -5  -7   1      209.22      188.85     13.04 o 
  -4  -7   1       32.66       20.31      3.52 o 
  -3  -7   1      601.49      583.52     21.31 o 
  -2  -7   1      659.88      655.51     38.81 o 
  -1  -7   1       78.33      110.99     16.02 o 
   0  -7   1       75.01       95.82      5.36 o 
   1  -7   1       37.82       36.39      3.15 o 
   2  -7   1      498.04      471.01     21.81 o 
   3  -7   1      333.80      352.85     15.43 o 
   4  -7   1      242.14      237.18     14.73 o 
   5  -7   1        0.14        4.03      2.20 o 
   6  -7   1      135.20      145.42      8.83 o 
   7  -7   1        2.45        6.72      2.61 o 
   8  -7   1       27.10       12.95      3.30 o 
   9  -7   1       43.76       43.52     10.54 o 
 -12  -6   1       17.64        7.22      3.63 o 
 -11  -6   1        4.29        8.39      2.88 o 
 -10  -6   1       11.68       15.08      4.06 o 
  -9  -6   1       41.08       35.85      8.60 o 
  -8  -6   1        3.38        7.36      2.80 o 
  -7  -6   1       22.55       21.28     11.13 o 
  -6  -6   1      431.88      405.04     19.04 o 
  -5  -6   1      325.99      294.03     17.51 o 
  -4  -6   1      204.10      213.58      9.33 o 
  -3  -6   1       36.84       36.35      2.97 o 
  -2  -6   1      114.24      103.38      8.76 o 
  -1  -6   1      460.92      461.68     29.18 o 
   0  -6   1     1554.50     1634.70     39.15 o 
   1  -6   1     1250.05     1382.30     24.27 o 
   2  -6   1      377.01      381.58     10.94 o 
   3  -6   1       53.40       43.11      3.41 o 
   4  -6   1      435.36      467.14     22.56 o 
   5  -6   1      204.94      224.46     13.88 o 
   6  -6   1        0.05        5.27      5.65 o 
   7  -6   1       48.85       81.55     19.58 o 
   8  -6   1       19.81       23.97      9.49 o 
  10  -6   1       17.40        9.50      6.43 o 
 -12  -5   1        0.73        9.55      6.78 o 
 -11  -5   1        1.40        4.54      2.30 o 
 -10  -5   1       41.71       39.98     11.25 o 
  -9  -5   1       96.37      114.66      9.33 o 
  -8  -5   1        0.08        4.33      5.26 o 
  -7  -5   1        1.56       10.80      2.51 o 
  -6  -5   1        0.23        7.54      3.55 o 
  -5  -5   1       14.95       18.43      3.41 o 
  -4  -5   1     1279.09     1250.66     43.05 o 
  -3  -5   1     4089.61     4177.95    108.53 o 
  -2  -5   1      122.37      110.44      9.91 o 
  -1  -5   1      936.21      997.77     15.48 o 
   0  -5   1      728.41      783.03     18.56 o 
   1  -5   1     3848.90     4292.21     54.61 o 
   2  -5   1     1596.79     1859.99     88.21 o 
   3  -5   1     1500.93     1625.98     57.81 o 
   4  -5   1      311.86      311.03     12.42 o 
   5  -5   1        7.84       14.94      3.90 o 
   6  -5   1      233.59      213.58     33.72 o 
   7  -5   1      230.10      244.92     36.83 o 
   8  -5   1        3.47        6.39      5.26 o 
   9  -5   1       23.67       16.25      5.98 o 
  10  -5   1       61.26       75.60     10.51 o 
  11  -5   1        5.82        7.14      4.61 o 
 -12  -4   1        6.47       15.80      7.01 o 
 -11  -4   1      154.70      140.23     18.49 o 
 -10  -4   1        0.19        4.07      3.80 o 
  -9  -4   1      152.32      128.88     14.95 o 
  -8  -4   1      150.87      154.00     11.86 o 
  -7  -4   1       96.41       89.61      6.32 o 
  -6  -4   1       55.99       79.47      5.43 o 
  -5  -4   1      327.01      291.11      9.33 o 
  -4  -4   1       59.07      101.16      7.03 o 
  -3  -4   1        9.27        5.59      1.37 o 
  -2  -4   1      901.53      794.07     17.23 o 
   0  -4   1     2618.05     2698.61     25.11 o 
   1  -4   1       28.76       41.96      2.52 o 
   2  -4   1        4.82        6.26      0.91 o 
   3  -4   1      770.10      764.96     33.83 o 
   4  -4   1      343.29      403.12     19.00 o 
   5  -4   1      152.95      164.79     12.12 o 
   6  -4   1      465.28      505.64     25.22 o 
   7  -4   1       18.50       11.02      2.71 o 
   8  -4   1      104.06      125.34      9.13 o 
   9  -4   1       24.89       28.85      9.19 o 
  10  -4   1        1.09        5.68      4.52 o 
  11  -4   1       34.07       26.95      6.03 o 
 -11  -3   1        8.97       15.73      7.45 o 
 -10  -3   1       69.20       83.10     24.83 o 
  -9  -3   1       53.17       37.43      4.98 o 
  -8  -3   1      486.77      442.17     18.78 o 
  -7  -3   1      536.60      543.59     14.71 o 
  -6  -3   1       77.40       62.24      6.28 o 
  -5  -3   1      110.90       74.90      3.82 o 
  -4  -3   1      829.58      784.15     18.17 o 
  -3  -3   1      733.87      775.18     10.22 o 
  -2  -3   1     2368.97     2277.11     20.83 o 
  -1  -3   1     3010.26     3072.01     32.55 o 
   0  -3   1    11644.31    12912.58     53.91 o 
   1  -3   1     1739.70     1885.41     10.19 o 
   2  -3   1       29.28       17.49      1.59 o 
   3  -3   1      853.55      888.76     20.83 o 
   4  -3   1      624.69      575.70     19.93 o 
   5  -3   1      168.39      215.88      7.14 o 
   6  -3   1        9.94        7.36      3.17 o 
   7  -3   1      394.64      367.00     13.56 o 
   8  -3   1       21.41       23.73      2.96 o 
   9  -3   1        2.94        6.34      4.38 o 
  10  -3   1       10.74       13.52      8.54 o 
  11  -3   1        4.46        4.22      5.01 o 
  12  -3   1        7.59        9.19      6.39 o 
 -12  -2   1        3.42        9.33      6.41 o 
 -11  -2   1        0.31        9.94      4.72 o 
 -10  -2   1       31.18       26.54      4.65 o 
  -9  -2   1       22.82       10.24      2.87 o 
  -8  -2   1     1074.05     1065.18     22.87 o 
  -7  -2   1     1379.74     1320.33     37.96 o 
  -6  -2   1     1340.90     1327.23     27.06 o 
  -5  -2   1     2563.33     2608.15     33.96 o 
  -4  -2   1     1345.34     1459.47     17.70 o 
  -3  -2   1      357.62      314.85      8.13 o 
  -2  -2   1      510.43      595.01     11.40 o 
  -1  -2   1     4012.52     3995.83     19.88 o 
   0  -2   1      790.84      769.87     14.27 o 
   1  -2   1     1116.53     1222.89     22.53 o 
   2  -2   1        1.69        5.31      1.06 o 
   3  -2   1     1422.37     1336.86     48.30 o 
   4  -2   1       76.02       88.11      4.38 o 
   5  -2   1      126.39      172.35      6.11 o 
   6  -2   1        2.48        3.58      2.62 o 
   7  -2   1        1.10        4.12      2.49 o 
   8  -2   1        0.01        1.54      6.68 o 
   9  -2   1       42.45       46.65     10.15 o 
  10  -2   1       11.96       25.19      9.96 o 
  11  -2   1        1.66        6.77      4.85 o 
  12  -2   1        5.04       13.51      8.21 o 
 -12  -1   1        0.14        3.77      4.15 o 
 -11  -1   1       98.79       84.59     13.84 o 
 -10  -1   1       46.26       49.35      8.08 o 
  -9  -1   1       73.82       62.34      6.02 o 
  -8  -1   1     1677.93     1721.68     62.66 o 
  -7  -1   1     1283.96     1244.82     52.04 o 
  -6  -1   1      293.29      293.63     17.56 o 
  -5  -1   1     1599.49     1413.83     38.25 o 
  -4  -1   1     3060.05     3138.53     25.81 o 
  -3  -1   1     4096.71     4152.88     69.64 o 
  -2  -1   1       40.19       36.18      1.68 o 
  -1  -1   1      891.73      884.99     28.90 o 
   0  -1   1        0.10        2.38      1.49 o 
   1  -1   1      242.47      181.51      5.99 o 
   2  -1   1      476.63      610.16     20.50 o 
   3  -1   1       15.89       17.50      1.11 o 
   4  -1   1      649.89      714.03      6.75 o 
   5  -1   1      362.58      442.12     10.79 o 
   6  -1   1      411.81      393.00     22.64 o 
   7  -1   1       40.26       42.59      6.21 o 
   8  -1   1       17.17       11.81      4.86 o 
   9  -1   1       11.78       18.07      5.97 o 
  10  -1   1       49.78       70.15     10.87 o 
  11  -1   1        6.99       15.00      7.27 o 
  12  -1   1       32.96       12.85      7.17 o 
 -12   0   1       43.22       42.66     10.59 o 
 -11   0   1        2.39        7.49      6.08 o 
 -10   0   1       14.35        7.51      2.30 o 
  -9   0   1       78.21       90.80      7.06 o 
  -8   0   1      781.54      774.98     24.21 o 
  -7   0   1      653.46      646.00     21.46 o 
  -6   0   1      400.97      404.01     12.38 o 
  -5   0   1      118.92       88.90      5.58 o 
  -4   0   1       18.43       17.44      1.30 o 
  -3   0   1     2180.82     2130.90     42.49 o 
  -2   0   1     5216.56     4814.51     41.76 o 
  -1   0   1     7393.91     5119.65     91.37 o 
   2   0   1       43.62       25.01      2.25 o 
   3   0   1      532.34      481.74     15.26 o 
   4   0   1        0.83        4.27      0.85 o 
   5   0   1      185.08      170.21      6.69 o 
   6   0   1      297.88      290.76      9.49 o 
   7   0   1       79.18       68.83      8.26 o 
   8   0   1        1.10        5.86      5.51 o 
   9   0   1      109.50      109.18     16.71 o 
  10   0   1        2.33       13.15      5.29 o 
  11   0   1       80.53       90.82     14.42 o 
  12   0   1       26.64       17.24      6.29 o 
 -12   1   1        2.64        1.55      4.54 o 
 -11   1   1       18.42        4.45      4.66 o 
 -10   1   1       68.19       86.37     11.27 o 
  -9   1   1       29.70       20.55      2.88 o 
  -8   1   1       83.22       91.15      9.95 o 
  -7   1   1       32.72       29.17      3.57 o 
  -6   1   1      244.14      227.16      9.16 o 
  -5   1   1       60.51       32.71      2.42 o 
  -4   1   1      928.92      890.54      8.86 o 
  -3   1   1     1114.89     1222.65     25.17 o 
  -2   1   1      304.72      402.41      8.80 o 
  -1   1   1     6259.26     6610.22     80.88 o 
   1   1   1     2073.01     1106.09     20.17 o 
   2   1   1     3797.70     4234.61     49.72 o 
   3   1   1      376.37      323.33      7.78 o 
   4   1   1     1311.61     1516.73     39.07 o 
   5   1   1        7.10        9.78      1.99 o 
   6   1   1      264.16      281.24     15.85 o 
   7   1   1      229.75      228.53      9.44 o 
   8   1   1      186.51      206.57      8.32 o 
   9   1   1        0.71        8.08      5.64 o 
  10   1   1       44.85       24.97      6.08 o 
  11   1   1        0.57        3.41      3.86 o 
  12   1   1        4.04        9.33      4.63 o 
  13   1   1        5.44        8.91      5.42 o 
 -12   2   1       34.89       37.74     10.69 o 
 -11   2   1       19.40       32.41      9.10 o 
 -10   2   1       40.61       35.33      9.84 o 
  -9   2   1       36.06       34.91      4.55 o 
  -8   2   1        0.85        5.45      6.49 o 
  -7   2   1      156.86      156.88      6.21 o 
  -6   2   1      406.61      379.56     17.10 o 
  -5   2   1      107.11      105.28      4.72 o 
  -4   2   1      579.06      679.24     15.69 o 
  -3   2   1     1473.06     1563.68     27.57 o 
  -2   2   1       83.68       59.75      3.08 o 
  -1   2   1      655.94      614.04     20.06 o 
   0   2   1     4990.75     5119.73     28.32 o 
   1   2   1     1281.45     1055.53     19.42 o 
   2   2   1    12465.18    14647.08     70.45 o 
   3   2   1      997.91     1140.54     24.65 o 
   4   2   1     1245.74     1268.85     29.82 o 
   5   2   1      240.28      276.13      9.12 o 
   6   2   1      373.77      364.08     12.17 o 
   7   2   1      499.93      507.61     12.67 o 
   8   2   1     1524.74     1550.54     40.23 o 
   9   2   1       59.20       45.51      4.89 o 
  10   2   1      260.59      259.78     11.73 o 
  11   2   1        0.79        5.93      3.96 o 
  12   2   1        0.17        3.48      3.75 o 
  13   2   1        0.10        6.37      5.66 o 
 -11   3   1      124.89      172.81     15.04 o 
 -10   3   1       66.72       79.77     14.04 o 
  -9   3   1       74.06       51.75      5.52 o 
  -8   3   1       68.23       64.21     12.93 o 
  -7   3   1      156.42      162.10      8.48 o 
  -6   3   1      151.16      145.01      7.51 o 
  -5   3   1       66.09       65.88      5.31 o 
  -4   3   1     1289.03     1167.91     42.18 o 
  -3   3   1      296.53      314.84     13.82 o 
  -2   3   1     1025.95     1186.77     12.67 o 
  -1   3   1      207.74      243.51      6.67 o 
   0   3   1       36.43       65.15      5.47 o 
   1   3   1     3935.26     4294.20     81.32 o 
   2   3   1      168.57      188.53      5.95 o 
   3   3   1     1918.89     2098.08     28.68 o 
   4   3   1     2530.97     3162.84     46.75 o 
   5   3   1        2.55       10.17      1.93 o 
   6   3   1       91.00       85.94     10.82 o 
   7   3   1       90.05       81.89      5.67 o 
   8   3   1     1326.75     1303.21     42.40 o 
   9   3   1      170.67      189.30     14.31 o 
  10   3   1        2.79        2.74      2.85 o 
  11   3   1       22.20       16.99      8.32 o 
  12   3   1        0.10       14.63      4.95 o 
 -11   4   1        0.03       31.11     11.61 o 
 -10   4   1       88.43      102.39     12.81 o 
  -9   4   1      220.73      233.00      6.31 o 
  -8   4   1      191.69      180.22     15.38 o 
  -7   4   1      532.14      492.71     26.18 o 
  -6   4   1      530.61      570.37     16.77 o 
  -5   4   1       61.38       65.97      6.45 o 
  -4   4   1       13.25       13.42      2.84 o 
  -3   4   1     1216.63     1316.39     20.18 o 
  -2   4   1     2170.68     2195.92     28.68 o 
  -1   4   1       30.79        8.42      1.17 o 
   0   4   1     1881.81     1945.73     33.44 o 
   1   4   1      458.12      483.28     33.97 o 
   2   4   1       12.75       23.93      2.45 o 
   3   4   1       14.17        5.15      0.76 o 
   4   4   1        1.12        3.18      1.43 o 
   5   4   1      762.85      835.25     29.32 o 
   6   4   1       58.93       36.27      3.66 o 
   7   4   1        9.30        7.14      3.65 o 
   8   4   1       76.73       65.69      5.40 o 
   9   4   1        3.48        4.56      2.90 o 
  10   4   1      200.23      218.78     21.89 o 
  11   4   1      215.09      234.20     12.54 o 
  12   4   1      129.57      119.71     16.10 o 
  13   4   1       67.60       65.99     13.50 o 
 -10   5   1       19.22       45.61     10.90 o 
  -9   5   1        9.79       13.76      6.68 o 
  -8   5   1       54.57       69.99     15.85 o 
  -7   5   1      196.18      202.78     19.06 o 
  -6   5   1      263.64      206.07     25.85 o 
  -5   5   1     1193.44     1309.15     40.92 o 
  -4   5   1     1178.43     1154.43     26.71 o 
  -3   5   1      137.32      140.84      8.66 o 
  -2   5   1        0.22        3.98      1.55 o 
  -1   5   1     1590.00     1533.05     29.56 o 
   0   5   1      206.58      253.27      9.14 o 
   1   5   1     2459.22     2405.60     68.78 o 
   2   5   1      193.12      246.64     18.72 o 
   3   5   1       23.04       18.99      2.87 o 
   4   5   1       22.81       18.17      1.54 o 
   5   5   1       35.41       38.41      3.71 o 
   6   5   1       10.59       17.15      1.95 o 
   7   5   1       65.86       57.73      6.20 o 
   8   5   1      112.85       89.90     11.21 o 
   9   5   1       20.87       17.62      3.86 o 
  10   5   1        2.34        1.61      2.64 o 
  11   5   1       20.99       14.98      3.47 o 
  12   5   1      108.83      144.53     17.11 o 
 -10   6   1        1.03        5.63      6.28 o 
  -9   6   1       37.53       44.31     10.97 o 
  -8   6   1       18.85       22.47     17.81 o 
  -7   6   1       13.92        7.54      2.60 o 
  -6   6   1       11.87       10.06      3.09 o 
  -5   6   1      135.40      164.51     16.94 o 
  -4   6   1     1863.83     1968.27     60.22 o 
  -3   6   1     1105.74     1149.91     26.58 o 
  -2   6   1       94.78       61.18      4.27 o 
  -1   6   1      638.49      690.25     12.62 o 
   0   6   1      744.93      843.30     14.68 o 
   1   6   1       15.98       12.99      2.79 o 
   2   6   1        2.70        1.44      2.69 o 
   3   6   1        0.31        3.83      1.66 o 
   4   6   1        1.28        5.65      1.33 o 
   5   6   1       42.43       43.76      4.39 o 
   6   6   1        0.70        2.81      1.28 o 
   7   6   1       87.50       71.41      7.24 o 
   8   6   1       13.28       11.87      4.28 o 
   9   6   1       19.61       18.25      5.88 o 
  10   6   1       49.89       65.35     11.49 o 
  11   6   1       15.83       15.88      3.89 o 
  12   6   1       12.07       17.76      8.14 o 
  -9   7   1        0.17        1.16      3.79 o 
  -8   7   1        0.25        6.20      5.52 o 
  -7   7   1        0.51       10.92      3.09 o 
  -6   7   1        1.25        5.89      2.57 o 
  -5   7   1        0.04        7.28      2.59 o 
  -4   7   1       67.44       62.86      7.24 o 
  -3   7   1       58.24       47.65      6.90 o 
  -2   7   1      395.80      444.94     24.13 o 
  -1   7   1      252.69      232.17     10.56 o 
   0   7   1       23.45       24.65      2.96 o 
   1   7   1       35.86       24.26      5.12 o 
   2   7   1      200.08      201.34     12.43 o 
   3   7   1       40.35       26.25      6.43 o 
   4   7   1       86.91       62.43      4.91 o 
   5   7   1      458.68      423.09     36.00 o 
   6   7   1       12.02       16.22      2.33 o 
   7   7   1       28.87       21.75      5.35 o 
   8   7   1       67.28       80.79      8.78 o 
   9   7   1       42.60       65.02     15.35 o 
  10   7   1       64.32       78.86      7.55 o 
  11   7   1        3.20        4.60      2.42 o 
  12   7   1       19.76       22.19      8.76 o 
  -8   8   1       33.25       26.03      9.78 o 
  -7   8   1        1.14        6.79      6.26 o 
  -6   8   1       11.23        7.88      3.36 o 
  -5   8   1        0.31        7.75      2.13 o 
  -4   8   1       48.62       51.58      6.51 o 
  -3   8   1      195.03      150.90     23.88 o 
  -2   8   1      488.03      477.37     30.25 o 
  -1   8   1       68.95       53.05      4.10 o 
   0   8   1      217.13      256.79     22.76 o 
   1   8   1      125.90       87.04      9.40 o 
   2   8   1       62.30       95.52     10.83 o 
   3   8   1       11.48       15.42      4.53 o 
   4   8   1      803.88      838.79     34.13 o 
   5   8   1      661.15      645.18     25.72 o 
   6   8   1      372.03      332.89     44.13 o 
   7   8   1      178.70      153.15     29.24 o 
   8   8   1        3.35        5.94      3.45 o 
   9   8   1        8.30        4.65      2.65 o 
  10   8   1      305.71      337.53     17.65 o 
  11   8   1      161.56      163.29     11.90 o 
  12   8   1        8.13        6.99      3.92 o 
  -7   9   1       71.40       52.73      7.75 o 
  -6   9   1       93.81       84.41      8.77 o 
  -5   9   1       11.45       21.32      4.97 o 
  -4   9   1       11.67       12.67      9.00 o 
  -3   9   1       26.37       24.18      3.51 o 
  -2   9   1        2.93        6.06      1.80 o 
  -1   9   1      479.57      447.30     13.99 o 
   0   9   1      357.01      447.17     27.79 o 
   1   9   1       21.05       28.82      8.05 o 
   2   9   1      124.27      146.97     14.44 o 
   3   9   1      103.43       91.14     14.25 o 
   4   9   1       92.84      118.09     18.74 o 
   5   9   1        0.07        3.41      2.07 o 
   6   9   1       65.43       62.16      8.43 o 
   7   9   1      508.53      528.10     22.47 o 
   8   9   1      171.23      174.48     10.07 o 
   9   9   1      165.30      147.22     20.11 o 
  10   9   1       89.16       56.34      8.33 o 
  11   9   1       54.62       67.60     16.22 o 
  -6  10   1       44.82       55.00      7.93 o 
  -5  10   1      143.54      146.91     10.90 o 
  -4  10   1       33.27       25.32      5.82 o 
  -3  10   1       30.07       23.99      7.30 o 
  -2  10   1        2.69        8.23      3.48 o 
  -1  10   1       41.75       65.34      9.67 o 
   0  10   1       18.66       30.71      7.45 o 
   1  10   1       69.17       47.83     10.20 o 
   2  10   1       44.56       39.78      8.45 o 
   3  10   1       15.86       16.44      5.05 o 
   4  10   1       16.74       18.24      5.72 o 
   5  10   1       14.29       22.54      6.93 o 
   6  10   1        0.02       10.42      4.37 o 
   7  10   1       28.75       40.59     10.14 o 
   8  10   1      234.23      229.84     12.63 o 
   9  10   1      272.76      328.52     31.23 o 
  10  10   1      163.47      178.15     11.88 o 
  -5  11   1        7.27       15.91      7.80 o 
  -4  11   1       11.16        3.03      4.03 o 
  -3  11   1       13.97        2.17      4.10 o 
  -2  11   1      165.06      202.46     13.95 o 
  -1  11   1        7.77       10.41      5.62 o 
   0  11   1      250.91      252.74     19.79 o 
   1  11   1      129.03      155.89     17.42 o 
   2  11   1       23.20       29.07      9.70 o 
   3  11   1        3.88        9.05      4.04 o 
   4  11   1        4.45        0.98      3.27 o 
   5  11   1        7.86       19.27      7.69 o 
   6  11   1        3.32        0.69      3.31 o 
   7  11   1        2.82       15.88      6.17 o 
   8  11   1        0.03        1.94      3.68 o 
   9  11   1        9.51       11.69      7.13 o 
  -3  12   1        0.08        4.27      5.84 o 
  -2  12   1        0.11        7.12      4.63 o 
  -1  12   1       10.71        7.60      5.19 o 
   0  12   1       26.51       10.99      6.01 o 
   1  12   1       33.23       40.57      8.36 o 
   2  12   1       31.84       53.29     11.62 o 
   3  12   1      106.61       60.67     10.54 o 
   4  12   1       10.26       21.41      8.04 o 
   6  12   1        8.58       16.39      6.46 o 
   7  12   1        0.39        0.49      3.72 o 
   8  12   1       12.36       14.59      7.58 o 
  -1  13   1       14.35       12.07      7.30 o 
   0  13   1        5.05       18.32      9.74 o 
   1  13   1       18.30       32.89      9.09 o 
   2  13   1       24.41       16.50      8.42 o 
   3  13   1       55.31       50.26     10.79 o 
   4  13   1       46.11       87.11     11.51 o 
   5  13   1        1.64       11.55      6.16 o 
   6  13   1       24.05       26.14     11.49 o 
  -5 -13   2       11.54       10.64      5.79 o 
  -4 -13   2        3.48        9.25      4.75 o 
  -3 -13   2       17.82       13.38      6.57 o 
  -2 -13   2       35.40       25.89      9.55 o 
  -1 -13   2       22.71       29.11      7.55 o 
   1 -13   2       85.53       60.39     13.06 o 
  -7 -12   2        1.33       12.68      5.57 o 
  -6 -12   2       59.96       56.19     17.40 o 
  -5 -12   2       17.06       25.22      9.69 o 
  -4 -12   2       15.19        7.15      3.00 o 
  -3 -12   2        6.38       15.46      5.07 o 
  -2 -12   2        5.19        5.96      1.93 o 
  -1 -12   2        3.56       18.25      4.51 o 
   0 -12   2       54.48       43.97      7.64 o 
   2 -12   2        1.39        5.54      4.19 o 
   3 -12   2        3.58       10.97      7.54 o 
  -9 -11   2       25.64       35.51      9.66 o 
  -8 -11   2       99.35      121.19     18.12 o 
  -7 -11   2       99.50       77.40     14.36 o 
  -6 -11   2       12.11       10.65      4.71 o 
  -5 -11   2        1.55       19.79      7.13 o 
  -4 -11   2       42.93       57.90     15.16 o 
  -3 -11   2      106.98      132.19     24.20 o 
  -2 -11   2       84.52       79.29     27.86 o 
  -1 -11   2        2.52        5.06      3.34 o 
   0 -11   2       27.63       22.83      8.45 o 
   1 -11   2       37.50       51.25     11.89 o 
   2 -11   2        7.08       14.20      5.69 o 
   3 -11   2        0.23        9.75      4.69 o 
   4 -11   2        4.18        7.02      5.78 o 
   5 -11   2        1.44        7.05      5.17 o 
 -10 -10   2        0.02        5.88      3.65 o 
  -9 -10   2       12.70       13.37      4.76 o 
  -8 -10   2      138.94      151.50     24.03 o 
  -7 -10   2      217.59      221.14     39.96 o 
  -6 -10   2      278.90      241.62     34.51 o 
  -5 -10   2       46.66       43.90     10.09 o 
  -4 -10   2        0.42        2.55      2.75 o 
  -3 -10   2       28.61       46.16     10.55 o 
  -2 -10   2       70.04       82.40     14.25 o 
  -1 -10   2      147.99      174.71     24.22 o 
   0 -10   2      135.31      175.49     24.77 o 
   1 -10   2       89.92       86.91     12.09 o 
   2 -10   2       19.25       13.97      2.84 o 
   3 -10   2        8.42        6.57      2.76 o 
   4 -10   2       30.72       29.45      5.73 o 
   5 -10   2       16.00       24.32      5.54 o 
   6 -10   2        6.89       10.62      4.28 o 
   7 -10   2        3.34        4.47      2.79 o 
 -10  -9   2        1.40        1.83      2.28 o 
  -9  -9   2       12.97       13.04      6.30 o 
  -8  -9   2       10.72        9.91      4.66 o 
  -7  -9   2        2.72        9.16      2.79 o 
  -6  -9   2       48.03       45.64      5.72 o 
  -5  -9   2        9.04        4.68      5.02 o 
  -4  -9   2      265.62      243.27     30.48 o 
  -3  -9   2      709.51      746.80     52.71 o 
  -2  -9   2       41.52       34.85     11.37 o 
  -1  -9   2        1.86        4.02      3.90 o 
   0  -9   2       40.19       33.83      8.20 o 
   1  -9   2       97.10       92.67      7.21 o 
   2  -9   2      145.99      160.01     20.15 o 
   3  -9   2      164.21      184.97     12.33 o 
   4  -9   2       23.99       30.86      4.48 o 
   5  -9   2       38.15       57.61     20.40 o 
   6  -9   2       83.67       97.76     14.94 o 
   7  -9   2        5.72       10.85      2.62 o 
   8  -9   2        6.50       18.01      7.86 o 
 -11  -8   2        4.99        3.34      2.07 o 
 -10  -8   2       18.24       14.43      4.81 o 
  -9  -8   2       49.83       52.92      8.19 o 
  -8  -8   2       13.55        7.14      5.09 o 
  -7  -8   2       60.36       64.10      8.57 o 
  -6  -8   2      171.96      148.01     26.50 o 
  -5  -8   2      260.38      222.54     32.49 o 
  -4  -8   2      449.85      424.89     20.69 o 
  -3  -8   2     1213.48     1241.48     37.32 o 
  -2  -8   2      465.87      440.23     45.28 o 
  -1  -8   2      246.73      203.18     33.19 o 
   0  -8   2        3.05        5.73      1.07 o 
   1  -8   2       18.16       27.83      3.27 o 
   2  -8   2        1.38        6.64      2.56 o 
   3  -8   2        0.03       10.32      2.84 o 
   4  -8   2      440.86      494.99     31.16 o 
   5  -8   2      111.48      110.78      9.90 o 
   6  -8   2       22.71       12.70      3.35 o 
   7  -8   2       34.25       32.44      9.65 o 
   8  -8   2       24.88       24.07      7.25 o 
   9  -8   2        3.75       -0.23      3.60 o 
 -11  -7   2       52.65       44.91      7.48 o 
 -10  -7   2       16.52       11.62      3.86 o 
  -9  -7   2       77.91       93.66      8.48 o 
  -8  -7   2       70.97       75.25      7.92 o 
  -7  -7   2       69.49       76.84     10.40 o 
  -6  -7   2       20.05       22.19      3.82 o 
  -5  -7   2       11.12       27.29      4.71 o 
  -4  -7   2      699.60      691.32     24.92 o 
  -3  -7   2      945.62      977.85     31.71 o 
  -2  -7   2        0.01        7.51      3.44 o 
  -1  -7   2      135.48      148.91      8.82 o 
   0  -7   2       36.66       35.03      3.00 o 
   1  -7   2      313.43      276.71     13.12 o 
   2  -7   2      426.33      505.18     14.56 o 
   3  -7   2        3.09       14.43      3.93 o 
   4  -7   2       78.24       95.43     20.88 o 
   5  -7   2      212.28      190.39     16.54 o 
   6  -7   2       36.31       30.44      3.88 o 
   7  -7   2        5.59        7.02      2.87 o 
   8  -7   2        7.38        3.04      1.94 o 
   9  -7   2       10.04       12.13      4.66 o 
 -12  -6   2        4.04        4.55      3.33 o 
 -11  -6   2        8.33        8.13      5.54 o 
 -10  -6   2       60.96       69.47      8.89 o 
  -9  -6   2       39.96       36.47      8.28 o 
  -8  -6   2       78.85       96.72     11.82 o 
  -7  -6   2      294.00      308.27     18.79 o 
  -6  -6   2      519.93      570.39     63.89 o 
  -5  -6   2       96.81      116.72      8.85 o 
  -4  -6   2       31.46       37.50      3.92 o 
  -3  -6   2      403.95      444.02     13.48 o 
  -2  -6   2      599.72      562.00     14.13 o 
  -1  -6   2      591.07      650.66     13.19 o 
   0  -6   2       16.39       15.53      1.45 o 
   1  -6   2      401.51      435.32     57.18 o 
   2  -6   2       60.70       52.52      5.01 o 
   3  -6   2     1548.74     1552.94     39.19 o 
   4  -6   2       80.83      109.04      7.58 o 
   5  -6   2     1200.34     1317.80     49.84 o 
   6  -6   2      463.88      508.43     24.85 o 
   7  -6   2       58.38       54.37      7.40 o 
   8  -6   2        4.66        7.90      4.70 o 
   9  -6   2        2.13        3.54      5.73 o 
  10  -6   2        8.77        9.21      7.91 o 
 -12  -5   2        6.24       17.62      9.12 o 
 -11  -5   2        2.03        5.70      1.63 o 
 -10  -5   2       17.60       18.04      4.86 o 
  -9  -5   2       40.01       36.19      5.37 o 
  -8  -5   2       82.11       80.25      8.97 o 
  -7  -5   2      359.03      333.39     17.00 o 
  -6  -5   2      212.78      192.24     14.45 o 
  -5  -5   2     1980.23     1987.84     35.51 o 
  -4  -5   2     1699.83     1852.97     32.06 o 
  -3  -5   2        1.14        7.27      1.51 o 
  -2  -5   2       51.08       41.87      2.71 o 
  -1  -5   2       43.36       48.24      3.02 o 
   0  -5   2      694.29      742.50     11.36 o 
   1  -5   2      105.82      124.84      7.27 o 
   2  -5   2      267.54      219.85     12.93 o 
   3  -5   2      644.94      682.98     19.88 o 
   4  -5   2        0.01        5.58      2.33 o 
   5  -5   2      107.96      106.99      7.99 o 
   6  -5   2       73.71       80.91     10.18 o 
   7  -5   2       66.73       70.35      6.65 o 
   8  -5   2      309.63      285.20     31.93 o 
   9  -5   2      111.87      128.05     13.75 o 
  10  -5   2      114.26       91.13     11.79 o 
  11  -5   2       37.40       20.60     10.07 o 
 -12  -4   2        8.67        9.00      5.53 o 
 -11  -4   2       44.35       27.27      6.07 o 
 -10  -4   2       23.73       32.43      8.59 o 
  -9  -4   2       17.42       15.07      3.17 o 
  -8  -4   2       55.12       64.97      9.18 o 
  -7  -4   2      355.82      376.52     22.56 o 
  -6  -4   2        0.53        5.31      2.43 o 
  -5  -4   2       44.51       30.57      4.39 o 
  -4  -4   2     2485.25     2496.96     36.40 o 
  -3  -4   2      562.01      560.51     13.20 o 
  -2  -4   2      853.69      887.47     16.11 o 
  -1  -4   2       36.43       23.94      3.01 o 
   0  -4   2      844.43      847.57      8.57 o 
   1  -4   2      950.69      975.66     18.89 o 
   2  -4   2       28.70       65.22      3.74 o 
   3  -4   2      174.84      241.96     17.75 o 
   4  -4   2      943.99      941.68     15.54 o 
   5  -4   2      396.83      426.87     15.51 o 
   6  -4   2        3.33        3.47      2.58 o 
   7  -4   2      404.96      443.42     33.31 o 
   8  -4   2       80.78       54.34      5.14 o 
   9  -4   2      199.51      268.84     18.03 o 
  10  -4   2      169.68      168.71     14.14 o 
  11  -4   2      102.53      134.59     12.32 o 
 -12  -3   2       61.83       56.62     14.00 o 
 -11  -3   2       87.45       91.75     14.70 o 
 -10  -3   2      248.73      240.50     25.96 o 
  -9  -3   2      670.52      681.01     44.92 o 
  -8  -3   2        0.25        4.11      1.66 o 
  -7  -3   2      162.86      164.10      9.98 o 
  -6  -3   2      281.88      263.36      8.20 o 
  -5  -3   2      610.67      660.38     13.67 o 
  -4  -3   2      138.73      147.25      7.70 o 
  -3  -3   2     1239.18     1378.74     25.80 o 
  -2  -3   2      342.20      592.74     13.29 o 
  -1  -3   2     1400.36     1524.76     16.38 o 
   0  -3   2     1428.06     1521.11     13.43 o 
   1  -3   2     1488.67     1646.07      9.42 o 
   2  -3   2        8.88       12.66      3.42 o 
   3  -3   2      103.47      111.50      6.22 o 
   4  -3   2       17.23       32.20      2.75 o 
   5  -3   2        1.87        8.30      2.50 o 
   6  -3   2      251.04      227.85     10.73 o 
   7  -3   2      287.40      274.28     10.82 o 
   8  -3   2      157.01      173.33     14.83 o 
   9  -3   2      189.75      222.95     17.25 o 
  10  -3   2        2.05        2.10      5.38 o 
  11  -3   2        1.06        1.57      5.02 o 
  12  -3   2       44.00       53.96     13.09 o 
 -12  -2   2        8.97       24.57     10.14 o 
 -11  -2   2       78.29       91.75     14.08 o 
 -10  -2   2       93.66       82.95     12.10 o 
  -9  -2   2      297.52      253.59     21.15 o 
  -8  -2   2      228.75      181.70     11.78 o 
  -7  -2   2      483.34      530.14     17.34 o 
  -6  -2   2      628.97      604.76     11.63 o 
  -5  -2   2      584.59      575.61     11.12 o 
  -4  -2   2        0.07        4.93      1.20 o 
  -3  -2   2       54.69       80.94      4.63 o 
  -2  -2   2       10.41       48.08      2.26 o 
  -1  -2   2    14128.12    15705.82    201.07 o 
   0  -2   2     4694.06     5028.73     41.43 o 
   1  -2   2     7783.78     8593.90     52.34 o 
   2  -2   2      193.38      210.27      6.34 o 
   3  -2   2      406.90      446.41      6.30 o 
   4  -2   2      195.36      212.80      8.82 o 
   5  -2   2      274.11      307.59     11.35 o 
   6  -2   2      276.01      231.49      6.55 o 
   7  -2   2        0.82        8.47      4.26 o 
   8  -2   2      127.44      159.74     16.01 o 
   9  -2   2       59.41       36.31      7.33 o 
  10  -2   2       26.58       27.04     10.03 o 
  11  -2   2       20.11       41.38     10.57 o 
  12  -2   2       20.77       15.10      7.24 o 
 -12  -1   2       29.71       24.93     10.35 o 
 -11  -1   2      134.67      110.71     15.05 o 
 -10  -1   2      102.53       88.97      9.30 o 
  -9  -1   2       52.79       38.53      4.27 o 
  -8  -1   2      194.52      170.98     11.04 o 
  -7  -1   2     1197.37     1176.91     41.10 o 
  -6  -1   2     2111.30     2012.40     93.12 o 
  -5  -1   2     3425.96     3315.03     96.34 o 
  -4  -1   2     1543.09     1644.67     32.98 o 
  -3  -1   2       61.35       76.13      3.95 o 
  -2  -1   2        2.49       10.29      1.60 o 
  -1  -1   2      834.91      871.15     25.71 o 
   0  -1   2      237.18      225.77      5.73 o 
   1  -1   2      823.19      712.32     13.30 o 
   2  -1   2     1193.12     1059.25     19.59 o 
   3  -1   2       95.48      104.50      6.12 o 
   4  -1   2      257.73       72.11      5.31 o 
   5  -1   2       65.09       69.86     16.02 o 
   6  -1   2        9.49        9.86      3.04 o 
   7  -1   2      998.32     1239.11     51.11 o 
   8  -1   2      470.89      554.05     25.61 o 
   9  -1   2       25.65       18.78      5.74 o 
  10  -1   2       30.27       23.31      7.54 o 
  11  -1   2       93.13       97.41      9.91 o 
  12  -1   2       40.23       48.92     11.88 o 
 -12   0   2        3.07        3.42      5.43 o 
 -11   0   2      118.65      166.80     17.49 o 
 -10   0   2      151.23      146.45     13.27 o 
  -9   0   2       50.62       41.85     16.98 o 
  -8   0   2       76.96       64.47      6.12 o 
  -7   0   2      552.69      561.56     21.42 o 
  -6   0   2        7.24        8.13      8.79 o 
  -5   0   2      131.30      107.00      4.84 o 
  -4   0   2     6262.87     6896.38     93.48 o 
  -3   0   2     4232.23     4191.63     28.78 o 
  -2   0   2      499.81      541.14     30.69 o 
  -1   0   2     1207.78     1171.09     60.00 o 
   0   0   2      142.60      128.15      5.72 o 
   1   0   2      855.05      640.98     11.93 o 
   2   0   2     2276.24     2092.15     41.34 o 
   3   0   2        2.00        1.41      0.53 o 
   4   0   2      135.13      265.59     38.84 o 
   5   0   2        2.79        7.95      3.98 o 
   6   0   2      111.72      144.48     10.57 o 
   7   0   2       41.01       16.55      4.05 o 
   8   0   2      425.13      411.79    124.12 o 
   9   0   2      673.77      691.74     39.33 o 
  10   0   2       31.22       36.90      7.76 o 
  11   0   2      168.50      227.93     14.31 o 
  12   0   2       48.24       60.30     13.80 o 
  13   0   2        0.15       12.30      5.96 o 
 -12   1   2       49.38       82.46     12.47 o 
 -11   1   2        0.32        3.76      4.69 o 
 -10   1   2        0.05        1.66      4.30 o 
  -9   1   2       38.49       37.35      5.72 o 
  -8   1   2       81.77       59.03      5.87 o 
  -7   1   2      533.48      543.61     12.64 o 
  -6   1   2      944.41      942.81     27.25 o 
  -5   1   2       90.95       92.86      5.48 o 
  -4   1   2      436.89      555.31     12.73 o 
  -3   1   2     2748.06     3235.80     65.60 o 
  -2   1   2     3004.61     2942.87     80.23 o 
  -1   1   2    19110.66    20600.71    253.38 o 
   0   1   2     2135.58     2094.19     36.59 o 
   1   1   2     3655.82     3810.93     17.03 o 
   2   1   2      143.76      130.01      3.96 o 
   3   1   2       23.88       29.68      2.34 o 
   4   1   2      329.42      284.41     10.61 o 
   5   1   2       10.30       12.48      1.11 o 
   6   1   2      775.72      729.94     25.71 o 
   7   1   2      210.48      211.47     16.64 o 
   8   1   2      156.95      143.67     14.44 o 
   9   1   2      254.38      246.62     16.96 o 
  10   1   2        0.70       10.22      5.39 o 
  11   1   2       83.17       91.56     11.72 o 
  12   1   2       32.39       39.94     10.00 o 
  13   1   2        1.08        1.16      3.77 o 
 -11   2   2       59.33       87.79     12.82 o 
 -10   2   2       93.47       94.76     15.17 o 
  -9   2   2      170.41      170.73      9.35 o 
  -8   2   2        0.82        4.73      1.68 o 
  -7   2   2       46.87       46.59      4.10 o 
  -6   2   2      106.84       86.50     13.52 o 
  -5   2   2     1273.58     1393.83     23.72 o 
  -4   2   2     1684.99     1827.37     49.35 o 
  -3   2   2       16.21       10.03      1.69 o 
  -2   2   2      655.78      553.05     10.91 o 
  -1   2   2      301.40      356.42     10.94 o 
   0   2   2       99.60      139.25      5.31 o 
   1   2   2     1591.06     1411.95     13.80 o 
   2   2   2      606.79      535.28     12.59 o 
   3   2   2      131.92      115.01      4.49 o 
   4   2   2       17.04       13.03      1.85 o 
   5   2   2      257.83      196.20     17.78 o 
   6   2   2      668.30      591.41     13.66 o 
   7   2   2      159.50      151.89      8.19 o 
   8   2   2       22.77       29.08      5.57 o 
   9   2   2       54.25       44.11      9.39 o 
  10   2   2        2.38       12.18      5.66 o 
  11   2   2        9.82        8.65      5.29 o 
  12   2   2        8.19        5.28      4.39 o 
  13   2   2        0.01        7.93      5.00 o 
 -11   3   2      104.69      123.82     13.15 o 
 -10   3   2       97.11       60.58     11.56 o 
  -9   3   2      135.59      155.48     15.98 o 
  -8   3   2       39.66       40.72      4.83 o 
  -7   3   2       40.43       32.10      4.56 o 
  -6   3   2       37.86       23.94      4.05 o 
  -5   3   2        0.49        4.44      1.74 o 
  -4   3   2      591.94      565.77     27.14 o 
  -3   3   2       96.76       78.47      4.86 o 
  -2   3   2      137.21      133.52      5.47 o 
  -1   3   2        2.50       10.74      2.14 o 
   0   3   2      289.50      268.94      9.60 o 
   1   3   2      857.82      881.89     16.51 o 
   2   3   2       17.61        9.18      1.76 o 
   3   3   2     1054.02     1363.51     98.60 o 
   4   3   2      104.71      107.57      7.15 o 
   5   3   2      131.44      160.34      9.20 o 
   6   3   2        3.63        2.30      0.82 o 
   7   3   2     1837.57     1776.34     54.91 o 
   8   3   2      840.13      867.67     23.33 o 
   9   3   2        0.67        3.79      1.44 o 
  10   3   2        3.11        5.67      1.57 o 
  11   3   2        0.74        6.12      5.03 o 
  12   3   2        0.29        8.79      6.44 o 
  13   3   2        0.00       13.93      7.45 o 
 -11   4   2       82.58      102.00     13.86 o 
 -10   4   2      158.18      233.90     25.17 o 
  -9   4   2      273.28      227.77     17.53 o 
  -8   4   2       81.89       74.35      9.12 o 
  -7   4   2       29.16       14.85      2.69 o 
  -6   4   2      119.17      103.65      7.07 o 
  -5   4   2       91.71      100.71      8.03 o 
  -4   4   2      334.16      271.41      8.41 o 
  -3   4   2      124.98      126.44     10.06 o 
  -2   4   2      139.53      153.09     13.49 o 
  -1   4   2     2328.39     2516.11     64.75 o 
   0   4   2      627.60      563.04      9.50 o 
   1   4   2     1164.18     1196.03     10.61 o 
   2   4   2       13.05       25.13      1.65 o 
   3   4   2      516.77      505.96     17.72 o 
   4   4   2     1413.72     1332.33     39.24 o 
   5   4   2     1328.91     1397.81     50.94 o 
   6   4   2      131.19      143.77     16.39 o 
   7   4   2       19.11       14.55      2.00 o 
   8   4   2      173.72      157.59      7.74 o 
   9   4   2      256.37      275.17     11.90 o 
  10   4   2      672.10      700.63     47.37 o 
  11   4   2       91.59       89.58     11.28 o 
  12   4   2       51.81       41.98     10.00 o 
  13   4   2       16.19       22.19      9.64 o 
 -10   5   2       21.99       12.91      7.09 o 
  -9   5   2      123.14      154.09     17.04 o 
  -8   5   2       98.59       95.71     11.39 o 
  -7   5   2       14.29       18.67      3.27 o 
  -6   5   2       31.69       34.51      8.94 o 
  -5   5   2      114.17       95.42      8.11 o 
  -4   5   2       49.06       28.31      3.80 o 
  -3   5   2       76.81       76.98      8.28 o 
  -2   5   2      566.89      563.33     14.83 o 
  -1   5   2       85.04       82.72      4.79 o 
   0   5   2      176.04      188.40      5.29 o 
   1   5   2       15.19       24.53      2.38 o 
   2   5   2        0.06        1.37      0.53 o 
   3   5   2       32.79       14.69      1.84 o 
   4   5   2        5.01        9.27      1.78 o 
   5   5   2       29.03       23.53      2.65 o 
   6   5   2      397.30      297.33     18.00 o 
   7   5   2      480.67      483.54     13.66 o 
   8   5   2       39.20       35.46      6.04 o 
   9   5   2       97.81       83.73      8.43 o 
  10   5   2      403.58      406.72     16.43 o 
  11   5   2      228.45      303.48     14.21 o 
  12   5   2      162.80      171.48     18.84 o 
  13   5   2       59.23       73.16      8.88 o 
  -9   6   2       25.21       16.15      6.28 o 
  -8   6   2        4.15        7.37      3.09 o 
  -7   6   2        1.51        1.74      1.78 o 
  -6   6   2       42.92       42.26      5.60 o 
  -5   6   2      851.21      893.21     33.96 o 
  -4   6   2      347.27      347.86     27.50 o 
  -3   6   2      276.12      269.84     21.60 o 
  -2   6   2      820.90      837.50     19.66 o 
  -1   6   2       54.80       71.29      4.88 o 
   0   6   2       40.57       29.97      2.59 o 
   1   6   2      103.69      110.70     19.76 o 
   2   6   2     1169.12     1171.42     37.14 o 
   3   6   2       46.51       57.58      3.41 o 
   4   6   2        6.96        4.35      0.89 o 
   5   6   2      565.06      628.21     15.16 o 
   6   6   2       70.81       64.52      8.81 o 
   7   6   2      312.92      303.83     13.65 o 
   8   6   2      241.55      257.91     11.44 o 
   9   6   2       29.76       34.76      4.30 o 
  10   6   2       41.43       39.26      7.49 o 
  11   6   2      167.68      156.14      8.71 o 
  12   6   2       53.52       60.14     12.89 o 
  -9   7   2        5.75       14.79      7.92 o 
  -8   7   2       33.97       26.64      4.55 o 
  -7   7   2       49.30       48.97      4.76 o 
  -6   7   2       14.10       21.12      5.18 o 
  -5   7   2      102.09       99.63     14.41 o 
  -4   7   2        0.78        8.82      3.22 o 
  -3   7   2       82.32       82.04      7.42 o 
  -2   7   2       64.45       60.38      6.10 o 
  -1   7   2      560.29      619.79     16.01 o 
   0   7   2      248.90      225.99      9.38 o 
   1   7   2        3.92        9.40      5.23 o 
   2   7   2      320.42      279.22     16.48 o 
   3   7   2     1551.62     1527.66     61.26 o 
   4   7   2      346.32      382.47     14.68 o 
   5   7   2        0.58        3.52      1.59 o 
   6   7   2       62.88       41.01      4.17 o 
   7   7   2       84.53       85.18     19.30 o 
   8   7   2        3.80       10.06      2.31 o 
   9   7   2       31.97       21.64      3.96 o 
  10   7   2       70.40       57.86     12.88 o 
  11   7   2       37.08       27.03      5.56 o 
  12   7   2       27.60       55.65     12.76 o 
  -8   8   2        1.10        3.38      7.03 o 
  -7   8   2        2.11        4.42      2.24 o 
  -6   8   2        0.41        3.59      2.42 o 
  -5   8   2        0.83        6.21      2.63 o 
  -4   8   2      233.58      196.11     24.08 o 
  -3   8   2       56.20       40.12      6.38 o 
  -2   8   2       33.59       35.84      5.76 o 
  -1   8   2       59.82       54.52      7.02 o 
   0   8   2       11.46        9.83      1.55 o 
   1   8   2      323.59      361.24     30.63 o 
   2   8   2      293.20      253.22     22.68 o 
   3   8   2     1003.71      957.97     44.52 o 
   4   8   2     3283.71     3323.83    120.18 o 
   5   8   2      549.33      581.26     18.29 o 
   6   8   2       15.93       12.56      1.98 o 
   7   8   2        2.85        4.62      2.43 o 
   8   8   2        0.01        4.99      2.47 o 
   9   8   2       96.26      114.41      8.72 o 
  10   8   2       47.14       55.01      9.68 o 
  11   8   2        1.78        6.22      2.45 o 
  12   8   2        0.75        0.36      3.39 o 
  -7   9   2        2.55        7.78      3.30 o 
  -6   9   2        0.39        4.61      2.84 o 
  -5   9   2       20.88       15.60      4.07 o 
  -4   9   2       37.42       37.99     14.52 o 
  -3   9   2        2.61        2.52      2.83 o 
  -2   9   2       49.53       45.20      8.96 o 
  -1   9   2       67.37       54.77      5.57 o 
   0   9   2       26.35       28.72      7.87 o 
   1   9   2        5.99       13.11      6.36 o 
   2   9   2      126.57      120.00     18.35 o 
   3   9   2      591.82      536.46     32.47 o 
   5   9   2       56.83       50.51      4.59 o 
   6   9   2      449.17      464.87     19.90 o 
   7   9   2      410.46      490.65     19.27 o 
   8   9   2       21.10       28.62      6.20 o 
   9   9   2       43.50       28.66      7.48 o 
  10   9   2       33.50       39.04      6.35 o 
  11   9   2       15.19       15.79      6.38 o 
  -6  10   2       14.68        5.68      3.44 o 
  -5  10   2        1.49        3.24      1.87 o 
  -4  10   2       72.88       89.98     27.77 o 
  -3  10   2       55.48       43.79     10.92 o 
  -2  10   2        9.22        9.94      6.77 o 
  -1  10   2       12.81        6.96      3.51 o 
   0  10   2       87.45      113.98     12.35 o 
   1  10   2      134.23      150.46     13.61 o 
   2  10   2       83.87       76.50     14.97 o 
   3  10   2      234.96      236.63     18.06 o 
   4  10   2       36.90       31.05      6.53 o 
   5  10   2       78.83       65.01     10.07 o 
   9  10   2      225.39      219.02     21.94 o 
  10  10   2        8.96        5.29      3.83 o 
  -5  11   2       22.85       22.92      9.25 o 
  -4  11   2        0.01        9.64      5.76 o 
  -3  11   2        1.47        0.38      3.78 o 
  -2  11   2        1.32        9.47      6.16 o 
  -1  11   2       82.53       94.69     12.01 o 
   0  11   2      196.30      233.53     13.63 o 
   1  11   2        1.36        2.87      6.60 o 
   2  11   2       13.85       20.60      8.42 o 
   3  11   2        9.12        7.06      4.13 o 
   4  11   2       19.81       13.48      5.57 o 
   5  11   2       15.08       16.94      6.08 o 
   6  11   2        1.10        3.27      3.21 o 
   7  11   2       11.89       21.66      7.76 o 
   8  11   2       32.50       33.49      8.49 o 
   9  11   2      157.41      184.20     11.84 o 
  -3  12   2        2.47       10.67      5.44 o 
  -2  12   2        0.01       11.22      7.37 o 
  -1  12   2        0.05        4.45      5.14 o 
   0  12   2       42.35       56.75     11.13 o 
   1  12   2      155.40      178.34     18.89 o 
   2  12   2       51.49       76.19     14.10 o 
   3  12   2       45.98       30.89      8.84 o 
   4  12   2       37.90       41.04      9.63 o 
   5  12   2        1.30        0.66      3.67 o 
   6  12   2       12.44       10.21      4.14 o 
   7  12   2        5.44       22.51      9.79 o 
   8  12   2       22.28       16.08      7.42 o 
  -1  13   2       47.28       48.17     11.59 o 
   0  13   2        0.31       -0.44      5.53 o 
   1  13   2        2.83        9.02      6.45 o 
   2  13   2      113.85      100.94     10.56 o 
   3  13   2       83.24       87.82     10.64 o 
   4  13   2       52.17       39.31      9.20 o 
   5  13   2       51.71       22.33      9.07 o 
   6  13   2       39.18       67.32     15.07 o 
  -5 -13   3       25.07       30.11      9.91 o 
  -4 -13   3        1.79        3.51      2.62 o 
  -3 -13   3        8.75        9.81      5.99 o 
  -2 -13   3       24.37        9.80      6.07 o 
  -1 -13   3       29.21       22.79      9.28 o 
   0 -13   3      142.08      163.23     15.03 o 
   1 -13   3      179.85      219.71     16.54 o 
  -7 -12   3        3.76        3.87      3.04 o 
  -6 -12   3       15.16       17.82      7.43 o 
  -5 -12   3        9.55       38.38      9.79 o 
  -4 -12   3       33.88       19.37      8.15 o 
  -3 -12   3       12.33       11.52      4.09 o 
  -2 -12   3        8.36       11.90      4.93 o 
  -1 -12   3        6.99        2.90      2.27 o 
   0 -12   3        3.04        5.44      4.10 o 
   1 -12   3        4.10        2.05      2.57 o 
   3 -12   3       97.95      120.30     11.79 o 
   4 -12   3       15.83       18.94      8.33 o 
  -8 -11   3        1.13        3.77      2.63 o 
  -7 -11   3       12.72       21.07      6.05 o 
  -6 -11   3       19.83       15.91      7.53 o 
  -5 -11   3       69.68       66.64     21.46 o 
  -4 -11   3       97.74       80.58     20.89 o 
  -3 -11   3        2.28       26.82      8.55 o 
  -2 -11   3       14.92       16.17      6.68 o 
  -1 -11   3       26.60       26.03      8.99 o 
   0 -11   3      174.69      157.01     27.48 o 
   1 -11   3       19.60       11.43      7.27 o 
   2 -11   3       82.45       72.85     11.56 o 
   3 -11   3       15.57       24.57      8.18 o 
   4 -11   3       56.31       51.29     11.61 o 
   5 -11   3       33.81       35.17      9.71 o 
  -9 -10   3       70.32       97.10     16.56 o 
  -8 -10   3      154.77      170.57     35.05 o 
  -7 -10   3      175.10      193.50     36.62 o 
  -6 -10   3       35.70       28.90     11.05 o 
  -5 -10   3       79.12       78.61      8.22 o 
  -4 -10   3      234.46      260.94     28.79 o 
  -3 -10   3       38.43       49.52     11.27 o 
  -2 -10   3        0.18        2.78      3.05 o 
  -1 -10   3        6.98       12.08      4.57 o 
   0 -10   3       47.69       43.62     10.66 o 
   1 -10   3       18.07        9.99      5.59 o 
   2 -10   3      141.60      125.45     25.95 o 
   3 -10   3        6.51        5.65      2.22 o 
   4 -10   3       83.71      113.90     22.67 o 
   5 -10   3       11.54       18.71      8.11 o 
   6 -10   3        0.00        2.76      2.61 o 
   7 -10   3        0.30        2.86      2.22 o 
 -10  -9   3        2.01        5.11      3.41 o 
  -9  -9   3        2.74        8.84      2.61 o 
  -8  -9   3        0.09        4.51      3.29 o 
  -7  -9   3      136.51      146.86      7.33 o 
  -6  -9   3      503.77      516.76     24.91 o 
  -5  -9   3       96.57       94.76      6.83 o 
  -4  -9   3       20.11       17.93      4.55 o 
  -3  -9   3       37.35       36.23      5.50 o 
  -2  -9   3        7.79        5.03      1.98 o 
  -1  -9   3        3.23        3.78      0.90 o 
   0  -9   3       14.81       11.14      2.08 o 
   1  -9   3      178.89      187.79     21.29 o 
   2  -9   3        0.59        4.73      1.36 o 
   3  -9   3      125.86      118.40      7.20 o 
   4  -9   3      102.23       95.75     12.02 o 
   5  -9   3        1.37        7.12      6.08 o 
   6  -9   3       41.83       46.52     13.48 o 
   7  -9   3        8.52        8.04      3.59 o 
   8  -9   3       38.52       43.88      9.98 o 
 -11  -8   3        4.97       13.35      3.07 o 
 -10  -8   3        8.72        7.80      3.17 o 
  -9  -8   3        2.11        5.88      2.27 o 
  -8  -8   3       76.43       74.32      6.81 o 
  -7  -8   3       59.45       63.57      8.33 o 
  -6  -8   3       11.13       10.66      3.05 o 
  -5  -8   3      287.88      279.78     24.88 o 
  -4  -8   3      913.78      912.26     30.02 o 
  -3  -8   3      442.56      450.74     11.18 o 
  -2  -8   3        6.30       10.12      1.69 o 
  -1  -8   3        9.07        6.72      1.25 o 
   0  -8   3      253.09      231.49      9.63 o 
   1  -8   3      173.72      152.10      7.31 o 
   2  -8   3       65.07       55.91      5.98 o 
   3  -8   3      124.50      127.84     10.04 o 
   4  -8   3        9.88       14.42      3.24 o 
   5  -8   3      113.43      134.07     11.59 o 
   6  -8   3       29.23       36.08      8.13 o 
   7  -8   3        0.43        4.60      1.95 o 
   8  -8   3        0.41        4.99      3.84 o 
   9  -8   3       10.60       20.98      8.97 o 
 -11  -7   3       83.06       79.08     11.46 o 
 -10  -7   3       62.97       60.79     10.00 o 
  -9  -7   3       30.47       27.36      4.46 o 
  -8  -7   3       10.79       12.12      3.08 o 
  -7  -7   3       30.33       34.27      4.73 o 
  -6  -7   3      118.54      112.36     12.27 o 
  -5  -7   3       39.22       37.29      4.54 o 
  -4  -7   3       16.79        9.60      1.63 o 
  -3  -7   3        0.19        2.57      1.38 o 
  -2  -7   3      132.13      149.82     10.09 o 
  -1  -7   3       16.74       10.75      1.90 o 
   0  -7   3       25.38       19.67      2.40 o 
   1  -7   3       40.73       26.65      5.01 o 
   2  -7   3      810.10      794.25     24.68 o 
   3  -7   3       81.87       71.62     15.74 o 
   4  -7   3       16.99       22.83     10.45 o 
   5  -7   3        0.42        6.84      2.73 o 
   6  -7   3       86.31       87.56      7.58 o 
   7  -7   3      147.38      155.98     15.55 o 
   8  -7   3       13.15       20.35      4.75 o 
  10  -7   3        6.89       19.40      9.51 o 
 -11  -6   3       78.10       87.45     18.14 o 
 -10  -6   3      346.34      348.82     61.78 o 
  -9  -6   3      149.31      171.89     11.87 o 
  -8  -6   3       50.99       69.75     20.78 o 
  -7  -6   3        5.62        6.45      2.26 o 
  -6  -6   3       43.66       48.94      6.48 o 
  -5  -6   3      136.02      167.55     12.80 o 
  -4  -6   3      818.30      846.19     37.86 o 
  -3  -6   3     1180.86     1241.14     42.30 o 
  -2  -6   3      123.02      145.60      8.20 o 
  -1  -6   3       21.51       14.89      1.85 o 
   0  -6   3       37.58       80.87      7.11 o 
   1  -6   3      540.90      552.16     17.65 o 
   2  -6   3        0.98        3.66      1.54 o 
   3  -6   3      250.03      216.11      9.94 o 
   4  -6   3     1278.28     1268.04     41.45 o 
   5  -6   3     1152.20     1263.59     47.93 o 
   6  -6   3        0.01       11.71      3.68 o 
   7  -6   3       57.08       56.08     17.33 o 
   8  -6   3      172.98      178.95      8.62 o 
   9  -6   3       12.80        8.64      4.45 o 
  10  -6   3       28.13       43.86     10.88 o 
 -12  -5   3       24.71       25.66     10.42 o 
 -11  -5   3       33.62       21.53      4.75 o 
 -10  -5   3       87.86       69.18      8.79 o 
  -9  -5   3        0.03        3.04      1.36 o 
  -8  -5   3       43.92       35.01      6.04 o 
  -7  -5   3      711.12      706.21     29.39 o 
  -6  -5   3      333.17      318.50     38.86 o 
  -5  -5   3       13.87       14.51      3.15 o 
  -4  -5   3       32.22       46.23      7.79 o 
  -3  -5   3       13.99       14.76      1.65 o 
  -2  -5   3     1627.15     1726.55     29.44 o 
  -1  -5   3      135.36      166.11      5.47 o 
   0  -5   3      506.85      471.60     22.72 o 
   1  -5   3      235.94      201.12      6.49 o 
   2  -5   3       99.77       85.26      4.76 o 
   3  -5   3      125.09      138.94      7.25 o 
   4  -5   3        2.34        7.84      1.43 o 
   5  -5   3      433.09      401.24     24.27 o 
   6  -5   3      756.98      811.20     31.13 o 
   7  -5   3      106.83       87.05      7.58 o 
   8  -5   3      131.20      123.01     11.19 o 
   9  -5   3      279.97      306.98     14.93 o 
  10  -5   3      101.03      116.96     14.74 o 
  11  -5   3       34.46       53.22     13.30 o 
 -12  -4   3        4.93        7.88      4.40 o 
 -11  -4   3       29.19       12.14      2.80 o 
 -10  -4   3        7.99       12.10      3.84 o 
  -9  -4   3       16.75       18.70      4.26 o 
  -8  -4   3       62.57       63.73      7.80 o 
  -7  -4   3      147.79      119.98     11.48 o 
  -6  -4   3      192.78      171.78     11.09 o 
  -5  -4   3      782.67      689.09     16.28 o 
  -4  -4   3      996.54     1115.38     22.86 o 
  -3  -4   3       88.10       81.10      4.60 o 
  -2  -4   3       77.85       73.75      4.18 o 
  -1  -4   3     1119.17     1193.41     17.67 o 
   0  -4   3      725.99      918.98     15.52 o 
   1  -4   3       79.87      131.28      5.78 o 
   2  -4   3      515.24      516.26     12.45 o 
   3  -4   3       77.36       46.44      4.44 o 
   4  -4   3       20.95       21.24      1.82 o 
   5  -4   3      142.57      120.87      7.59 o 
   6  -4   3      132.03      125.04      6.99 o 
   7  -4   3      517.61      570.99     21.56 o 
   8  -4   3       89.05      102.14      9.86 o 
   9  -4   3      385.04      409.40     24.62 o 
  10  -4   3      324.49      395.68     17.47 o 
  11  -4   3      153.91      244.09     16.89 o 
 -12  -3   3       84.60       81.37     11.52 o 
 -11  -3   3       21.95       15.76      5.27 o 
 -10  -3   3       22.82       19.68      5.64 o 
  -9  -3   3      478.56      457.57     20.42 o 
  -8  -3   3      134.91      109.62     10.36 o 
  -7  -3   3      590.73      595.20     23.56 o 
  -6  -3   3       49.98       46.72      5.82 o 
  -5  -3   3       86.33      107.36      6.92 o 
  -4  -3   3      206.78      185.22     12.20 o 
  -3  -3   3       66.42       46.14      2.64 o 
  -2  -3   3      882.04      826.67     16.10 o 
  -1  -3   3      120.52      180.55      5.54 o 
   0  -3   3     2474.98     2514.68     15.21 o 
   1  -3   3      322.45      261.05      5.64 o 
   2  -3   3      608.75      589.65      8.77 o 
   3  -3   3      245.17      223.29      9.35 o 
   4  -3   3      263.26      275.22      8.92 o 
   5  -3   3      247.25      249.44     10.70 o 
   6  -3   3        1.62        3.15      1.00 o 
   7  -3   3        1.54        1.69      0.79 o 
   8  -3   3       64.77       67.85     13.36 o 
   9  -3   3       11.72       20.27      5.55 o 
  10  -3   3       38.73       42.75     11.46 o 
  11  -3   3       98.89      135.37     17.65 o 
  12  -3   3      126.77      135.55     15.01 o 
 -12  -2   3       86.38      103.51     13.46 o 
 -11  -2   3      113.97      120.00     13.22 o 
 -10  -2   3      158.23      134.92      9.03 o 
  -9  -2   3      545.50      527.00     27.52 o 
  -8  -2   3      147.15      149.98     13.56 o 
  -7  -2   3      110.49      101.32      7.01 o 
  -6  -2   3      506.93      461.94     20.24 o 
  -5  -2   3      129.25      125.51     12.09 o 
  -4  -2   3       43.37       44.49      2.85 o 
  -3  -2   3        6.51        7.60      1.52 o 
  -2  -2   3       30.34       69.38      4.63 o 
  -1  -2   3      672.64      615.79     11.96 o 
   0  -2   3      226.68      255.57      5.50 o 
   1  -2   3      206.29      190.40      5.73 o 
   2  -2   3       12.18       24.32      1.51 o 
   3  -2   3      313.37      314.61     12.76 o 
   4  -2   3     1421.39     1489.37     30.94 o 
   5  -2   3      122.30      109.16      4.44 o 
   6  -2   3      106.97       86.06     16.04 o 
   7  -2   3       29.29       37.86      9.16 o 
   9  -2   3        7.49        6.29      4.34 o 
  10  -2   3        5.71       10.94      5.53 o 
  11  -2   3       11.03       20.53      8.55 o 
  12  -2   3        5.25        4.80      5.23 o 
 -12  -1   3       92.97       78.23     10.35 o 
 -11  -1   3       96.28       66.32     14.55 o 
 -10  -1   3       87.63       76.16      5.80 o 
  -9  -1   3       30.50       28.19     10.71 o 
  -8  -1   3      275.78      261.02     12.44 o 
  -7  -1   3     1469.04     1518.09     66.68 o 
  -6  -1   3      312.87      284.64     11.61 o 
  -5  -1   3       10.41        7.58      1.82 o 
  -4  -1   3      519.87      488.56     16.15 o 
  -3  -1   3      769.62      781.75     18.33 o 
  -2  -1   3      274.88      230.72     10.36 o 
  -1  -1   3     6128.69     6645.90     68.92 o 
   0  -1   3       50.30       71.63      3.36 o 
   1  -1   3    24600.99    27477.34   1137.10 o 
   2  -1   3       40.76       47.69      2.70 o 
   3  -1   3      822.22      905.05     19.39 o 
   4  -1   3      650.49      639.26     10.41 o 
   5  -1   3        0.09       15.34      2.57 o 
   6  -1   3      114.88       80.45     11.93 o 
   7  -1   3      318.39      358.19     31.83 o 
   8  -1   3      500.57      523.79     24.18 o 
   9  -1   3       45.93       37.40      8.29 o 
  10  -1   3        2.34       -0.42      3.77 o 
  11  -1   3        2.80       10.68      6.38 o 
  12  -1   3        0.40        7.92      5.12 o 
 -12   0   3      100.61      122.51     12.38 o 
 -11   0   3      151.12      182.83     19.37 o 
 -10   0   3       71.49       84.14      6.24 o 
  -9   0   3      391.82      389.76     16.14 o 
  -8   0   3       55.62       56.11      5.80 o 
  -7   0   3      102.18       90.62      6.50 o 
  -6   0   3      286.57      281.05     15.27 o 
  -5   0   3     2349.56     2352.26     54.16 o 
  -4   0   3      707.43      703.06     26.81 o 
  -3   0   3      693.26      581.35     11.93 o 
  -2   0   3      173.84      157.23      6.85 o 
  -1   0   3     2939.99     2677.61     27.19 o 
   0   0   3      118.32      132.76      4.57 o 
   1   0   3     6684.42     7629.00     85.88 o 
   2   0   3     2958.47     2904.40     15.98 o 
   3   0   3     4382.02     4297.13     64.26 o 
   4   0   3      684.99      692.00     19.08 o 
   5   0   3     1320.41     1389.46     46.04 o 
   6   0   3       35.99       35.18      5.96 o 
   7   0   3      469.22      553.35     35.59 o 
   8   0   3      887.45     1057.90     42.27 o 
   9   0   3      546.18      566.08     33.48 o 
  10   0   3       48.60       42.00      8.79 o 
  11   0   3       57.93       84.72     10.59 o 
  12   0   3        0.63       13.02      7.40 o 
  13   0   3        1.21       -2.03      4.13 o 
 -11   1   3       52.30       52.66     12.31 o 
 -10   1   3       53.74       49.12      7.44 o 
  -9   1   3      532.16      499.87     19.88 o 
  -8   1   3      339.90      311.82     19.37 o 
  -7   1   3      129.58      114.18      7.70 o 
  -6   1   3      414.93      361.54     15.91 o 
  -5   1   3      102.89       99.16      5.79 o 
  -4   1   3      263.28      247.20      7.44 o 
  -3   1   3     4189.25     4611.73    131.77 o 
  -2   1   3      383.17      493.38     10.56 o 
  -1   1   3      694.87      695.00     20.97 o 
   1   1   3     2350.57     2410.70     12.14 o 
   2   1   3     9588.09    10647.02     52.07 o 
   3   1   3      260.93      268.19      6.12 o 
   4   1   3      636.49      564.29     12.01 o 
   5   1   3      877.89      774.75     14.02 o 
   6   1   3       84.92      107.42      6.51 o 
   7   1   3       82.95      116.22     14.94 o 
   8   1   3     1089.49     1132.24     51.98 o 
   9   1   3       65.75       36.49      8.12 o 
  10   1   3       14.74       21.02      7.33 o 
  11   1   3       62.51       49.71     11.91 o 
  12   1   3       77.01       81.44     12.99 o 
  13   1   3       29.70       16.14      7.66 o 
 -11   2   3       14.11       11.79      7.03 o 
 -10   2   3        2.25       15.18      6.05 o 
  -9   2   3      125.82      125.99      9.81 o 
  -8   2   3       26.82       14.53      3.65 o 
  -7   2   3       24.95       28.79      5.30 o 
  -6   2   3      173.18      168.51     10.34 o 
  -5   2   3       56.47       87.70      5.26 o 
  -4   2   3      840.27      821.23     15.22 o 
  -3   2   3      713.82      716.61     21.20 o 
  -2   2   3     3079.28     3589.65     83.88 o 
  -1   2   3     3258.02     3658.92     44.00 o 
   0   2   3     1448.59     1380.63     51.56 o 
   1   2   3        1.49       10.26      0.97 o 
   2   2   3      135.33      140.72      4.37 o 
   3   2   3      475.39      484.30      9.68 o 
   4   2   3     4959.09     5324.24    101.83 o 
   5   2   3      203.45      212.47     13.76 o 
   6   2   3      457.69      443.53     17.68 o 
   7   2   3      528.66      511.42     21.52 o 
   8   2   3      451.79      449.74     16.89 o 
   9   2   3       21.46       20.53      6.22 o 
  10   2   3        0.04        2.26      4.22 o 
  11   2   3       27.68       23.73      7.75 o 
  12   2   3        8.07       11.54      5.18 o 
  13   2   3      102.03       80.58     12.21 o 
 -11   3   3        4.73       10.35      5.92 o 
 -10   3   3       10.05       17.82      6.50 o 
  -9   3   3        7.06       14.96      4.37 o 
  -8   3   3       19.24       19.87      8.06 o 
  -7   3   3      134.30      112.39     15.62 o 
  -6   3   3        5.89        8.47      1.83 o 
  -5   3   3      694.49      670.40     16.43 o 
  -4   3   3      532.07      621.77     28.31 o 
  -3   3   3      804.23      870.96     14.22 o 
  -2   3   3     1286.98     1374.91     18.84 o 
  -1   3   3       26.22       29.31      1.83 o 
   0   3   3      143.13      156.41      7.74 o 
   1   3   3      394.29      310.84      6.45 o 
   2   3   3       13.50       18.29      1.24 o 
   3   3   3        0.70        4.28      1.27 o 
   4   3   3      937.73      953.03     15.48 o 
   5   3   3     5386.90     5679.07    171.77 o 
   6   3   3     1451.98     1476.48     65.42 o 
   7   3   3       54.73       60.01      9.46 o 
   8   3   3        9.83        6.20      1.25 o 
   9   3   3        7.27        7.37      4.31 o 
  10   3   3       59.31       54.70      6.90 o 
  11   3   3       53.41       35.63      9.49 o 
  12   3   3        0.76       15.48      7.22 o 
  13   3   3        2.65        3.35      8.09 o 
 -10   4   3        8.89       15.91      8.24 o 
  -9   4   3        9.74       10.93      3.13 o 
  -8   4   3       10.51       10.53      4.32 o 
  -7   4   3        6.21        7.02      2.52 o 
  -6   4   3       17.22       22.76      5.56 o 
  -5   4   3       63.36       56.55      5.85 o 
  -4   4   3      174.36      161.45     11.48 o 
  -3   4   3     1326.82     1283.22     19.75 o 
  -2   4   3      475.28      540.82     12.60 o 
  -1   4   3      654.78      619.36     15.31 o 
   0   4   3      621.51      733.68     14.96 o 
   1   4   3      109.52       87.76      3.71 o 
   2   4   3     1123.83     1127.75     21.93 o 
   3   4   3      894.68      796.26      8.68 o 
   4   4   3     1124.60     1156.51     35.71 o 
   5   4   3      106.27      128.30     13.98 o 
   6   4   3      181.66      185.97     11.95 o 
   7   4   3      498.43      464.69     14.08 o 
   8   4   3      173.53      193.42      7.43 o 
   9   4   3      172.23      173.85     12.18 o 
  10   4   3      104.36       81.79     14.91 o 
  11   4   3        2.18        5.42      5.17 o 
  12   4   3       34.76       22.84      9.62 o 
  13   4   3        5.36        9.50      6.43 o 
 -10   5   3       21.28       21.29      9.94 o 
  -9   5   3       40.23       28.33      4.87 o 
  -8   5   3      114.04       94.99      8.54 o 
  -7   5   3        0.48        6.46      2.54 o 
  -6   5   3      153.70      132.34     13.72 o 
  -5   5   3       93.33       92.09      9.77 o 
  -4   5   3       22.61       14.55      2.95 o 
  -3   5   3       50.92       72.09      4.86 o 
  -2   5   3      649.29      673.06     16.53 o 
  -1   5   3       71.53       56.32      3.37 o 
   0   5   3      842.78      905.75     14.61 o 
   1   5   3      176.51      170.28     11.63 o 
   2   5   3        0.88        5.32      0.80 o 
   3   5   3     1332.71     1430.81     39.57 o 
   4   5   3     2785.69     2746.89    141.23 o 
   5   5   3      448.52      372.19     25.36 o 
   6   5   3        8.45        9.03      1.54 o 
   7   5   3       90.47       76.62      9.24 o 
   8   5   3       87.95       74.52      6.55 o 
   9   5   3      224.02      242.55     43.21 o 
  10   5   3      254.62      277.93     12.06 o 
  11   5   3      137.34      142.56     11.25 o 
  12   5   3       24.89       27.09      6.94 o 
  13   5   3        1.19        5.41      5.17 o 
  -9   6   3        0.41        4.68      4.91 o 
  -8   6   3        4.88        7.62      4.32 o 
  -7   6   3      139.31      113.01      8.65 o 
  -6   6   3       75.41       67.19      8.75 o 
  -5   6   3      205.21      200.95     17.45 o 
  -4   6   3      903.02      858.20     33.30 o 
  -3   6   3      476.77      425.75     24.73 o 
  -2   6   3       37.35       45.96      4.10 o 
  -1   6   3       58.46       56.79      8.17 o 
   0   6   3      640.41      605.94     13.74 o 
   1   6   3       30.79       31.23      1.95 o 
   2   6   3       60.26       52.84      3.55 o 
   3   6   3       53.09       48.04      4.52 o 
   4   6   3       45.32       59.03      4.14 o 
   5   6   3      159.35      155.57      9.77 o 
   6   6   3      811.28      802.09     25.54 o 
   7   6   3      349.09      331.13     29.92 o 
   8   6   3        7.35        9.36      2.75 o 
   9   6   3        3.33        4.22      4.59 o 
  10   6   3       50.64       50.29      5.60 o 
  12   6   3       11.39       13.13      6.60 o 
  -9   7   3        2.05        4.81      4.60 o 
  -8   7   3        3.53        8.33      2.39 o 
  -7   7   3       42.21       34.64     16.36 o 
  -6   7   3       28.05       24.37      5.56 o 
  -5   7   3       20.52       14.74      2.80 o 
  -4   7   3      211.53      248.93     14.53 o 
  -3   7   3      420.85      437.43     18.07 o 
  -2   7   3      843.28      888.14     26.91 o 
  -1   7   3      365.05      378.13     17.73 o 
   0   7   3      278.99      279.10     11.04 o 
   1   7   3      348.13      326.04     20.69 o 
   2   7   3       44.66       34.06      3.23 o 
   3   7   3       59.29       66.75      4.17 o 
   4   7   3        3.53        7.24      3.43 o 
   5   7   3      126.44      112.38      5.99 o 
   6   7   3      154.12      150.67      6.09 o 
   7   7   3       47.95       49.06      5.71 o 
   8   7   3       34.59       42.13      5.57 o 
   9   7   3       36.14       42.91      5.36 o 
  10   7   3       82.65       63.19     19.91 o 
  11   7   3        7.26       10.43      9.38 o 
  12   7   3        2.09       14.68      6.44 o 
  -8   8   3       15.48       13.21      7.93 o 
  -7   8   3        4.97        8.49      2.68 o 
  -6   8   3      131.13      139.62      8.76 o 
  -5   8   3      178.58      171.64      8.66 o 
  -4   8   3      152.29      141.11     14.17 o 
  -3   8   3        8.66        5.74      2.08 o 
  -2   8   3        0.70        7.45      5.49 o 
  -1   8   3      469.82      485.68     16.29 o 
   0   8   3      227.13      228.85     10.65 o 
   1   8   3      443.74      456.94     20.25 o 
   2   8   3      764.23      727.58     35.12 o 
   3   8   3      945.54      916.05     36.75 o 
   4   8   3      295.80      290.94     10.23 o 
   5   8   3       10.70        9.74      2.11 o 
   6   8   3       70.92       74.81      6.57 o 
   7   8   3      218.82      235.03     12.60 o 
   8   8   3        5.16       10.42      2.53 o 
   9   8   3       31.74       27.06      8.48 o 
  10   8   3       17.16       20.71      5.77 o 
  11   8   3        0.47        9.74     11.14 o 
  12   8   3        1.45       10.23      4.55 o 
  -7   9   3       11.30       13.46      3.94 o 
  -6   9   3        5.22        8.75      3.88 o 
  -5   9   3       95.62       77.29     15.76 o 
  -4   9   3       96.35       86.64      6.95 o 
  -3   9   3       41.79       39.72      5.41 o 
  -2   9   3        4.29        6.86      2.61 o 
  -1   9   3        3.67        4.86      1.45 o 
   0   9   3      283.31      293.46     18.62 o 
   1   9   3      237.63      205.81     25.86 o 
   2   9   3      308.07      308.87     19.92 o 
   3   9   3     1049.27     1061.35     57.69 o 
   4   9   3      663.46      634.29     36.52 o 
   5   9   3      161.07      145.09     11.53 o 
   6   9   3       51.21       49.17      6.46 o 
   7   9   3       60.02       46.25      5.60 o 
   8   9   3       65.31       78.33      7.64 o 
   9   9   3       12.32       15.01      3.68 o 
  10   9   3        4.80        6.97      4.48 o 
  11   9   3        0.62        6.28      2.68 o 
  -6  10   3        2.51        4.43      2.23 o 
  -5  10   3       54.89       66.47      5.03 o 
  -4  10   3       50.78       45.73     13.07 o 
  -3  10   3        0.16        2.98      4.58 o 
  -2  10   3       66.88       69.20      7.25 o 
  -1  10   3       13.21        4.30      2.43 o 
   0  10   3       15.50       11.84      5.22 o 
   1  10   3      272.66      321.51     24.01 o 
   2  10   3      108.20      145.17     13.62 o 
   3  10   3       52.52       59.43     12.14 o 
   4  10   3       10.79        8.03      4.57 o 
   5  10   3      187.05      202.09     14.85 o 
   6  10   3      687.63      700.63     37.48 o 
   7  10   3       93.83       91.49     10.07 o 
   8  10   3      101.66       82.75     13.40 o 
   9  10   3       22.24       29.73      9.75 o 
  10  10   3        5.89        7.82      4.76 o 
  -4  11   3       31.31       28.79      8.14 o 
  -3  11   3      104.55      136.82     15.55 o 
  -2  11   3       57.25       73.36     13.19 o 
  -1  11   3       10.48       16.95      7.71 o 
   0  11   3       20.26       15.76      6.79 o 
   1  11   3       21.11       25.45      8.66 o 
   2  11   3       54.29       50.96      9.47 o 
   3  11   3       60.34       54.55      9.69 o 
   4  11   3       18.76       21.80      7.75 o 
   5  11   3       33.91       28.32      5.04 o 
   6  11   3       47.87       29.64      8.73 o 
   7  11   3       66.09       69.00     11.33 o 
   8  11   3       58.56       61.58     12.76 o 
   9  11   3       18.33       12.47      6.20 o 
  -3  12   3        6.30        7.01      4.68 o 
  -2  12   3       73.40       67.85      8.87 o 
  -1  12   3       94.48      121.08     17.08 o 
   0  12   3        3.06       13.25      7.21 o 
   1  12   3       53.47       73.34     12.65 o 
   2  12   3       80.27       82.63     13.42 o 
   3  12   3        1.11        6.28      4.66 o 
   4  12   3       78.82       61.77     10.65 o 
   5  12   3       77.48      108.23     13.27 o 
   6  12   3        1.32       12.08      4.09 o 
   7  12   3        0.38       16.38      8.17 o 
   8  12   3        2.42       13.42      5.74 o 
   0  13   3       51.37       67.05     15.99 o 
   1  13   3        2.11        7.45      7.01 o 
   2  13   3       26.39       13.76      6.64 o 
   3  13   3       23.03       12.16      7.48 o 
   4  13   3       18.95       35.00      9.48 o 
   5  13   3       10.30       14.05      7.67 o 
   6  13   3        5.77       10.33      5.24 o 
  -4 -13   4        0.65       -0.12      1.88 o 
  -3 -13   4        0.14       -0.56      2.40 o 
  -2 -13   4       27.91       25.82     10.67 o 
  -1 -13   4       99.57      105.84     18.47 o 
   1 -13   4        6.02        8.26      4.37 o 
  -6 -12   4       26.68       11.81      4.22 o 
  -5 -12   4        0.58        1.51      2.46 o 
  -4 -12   4       13.31       19.78      6.05 o 
  -3 -12   4       60.87       46.20     14.74 o 
  -2 -12   4        2.15        2.78      2.59 o 
  -1 -12   4       25.65       22.58      6.03 o 
   0 -12   4        2.62        4.06      3.73 o 
   1 -12   4       33.32       23.09      9.05 o 
   2 -12   4        3.26        4.45      2.93 o 
  -8 -11   4        0.41        5.01      2.29 o 
  -7 -11   4       29.58       42.63     10.33 o 
  -6 -11   4        0.82       -1.79      4.50 o 
  -5 -11   4        5.72        3.60      2.11 o 
  -4 -11   4        7.60       10.76      3.87 o 
  -3 -11   4       40.95       24.36      7.82 o 
  -2 -11   4       50.80       44.16     12.49 o 
  -1 -11   4        8.83        8.93      4.61 o 
   0 -11   4       26.22       17.10      7.24 o 
   1 -11   4      101.26      115.36     16.45 o 
   2 -11   4       18.27       17.12      6.10 o 
   3 -11   4        7.15        7.89      3.54 o 
   4 -11   4        0.27       10.71      6.02 o 
   5 -11   4       33.61       41.00      9.35 o 
  -9 -10   4       18.16       11.72      3.99 o 
  -8 -10   4       12.49       15.93      6.70 o 
  -7 -10   4        8.37       12.67      3.37 o 
  -6 -10   4        0.00        4.10      2.08 o 
  -5 -10   4       63.21       45.89      8.69 o 
  -4 -10   4        1.98        3.75      5.57 o 
  -3 -10   4       26.42       22.47      4.09 o 
  -2 -10   4        0.11        1.03      3.71 o 
  -1 -10   4       31.79        9.99     15.96 o 
   0 -10   4       14.22       10.63      2.14 o 
   1 -10   4       14.43       15.23      6.63 o 
   2 -10   4       58.19       57.57      6.28 o 
   3 -10   4       97.78      115.03      8.93 o 
   4 -10   4        4.05       10.41     12.60 o 
   5 -10   4        6.06       12.33      3.55 o 
   6 -10   4       64.76       62.73      5.38 o 
   7 -10   4       51.81       60.54     16.44 o 
 -10  -9   4       23.80       20.63      6.98 o 
  -9  -9   4       60.96       75.74     10.07 o 
  -8  -9   4      117.09      139.45     12.38 o 
  -7  -9   4       71.80       67.45     10.79 o 
  -6  -9   4       81.29       73.88      8.16 o 
  -5  -9   4        0.12        8.82      2.23 o 
  -4  -9   4      110.54      108.16     16.08 o 
  -3  -9   4        7.69       15.10      4.54 o 
  -2  -9   4       12.62        8.39      2.13 o 
  -1  -9   4       20.13       20.29      2.66 o 
   0  -9   4       67.87       52.85      5.85 o 
   1  -9   4        7.85        8.21      2.08 o 
   2  -9   4       33.04       19.37      3.95 o 
   3  -9   4       24.90       27.96      6.23 o 
   4  -9   4        6.92       10.13      5.15 o 
   5  -9   4       80.05       89.35     12.42 o 
   6  -9   4       99.73       77.46     14.08 o 
   7  -9   4       86.80       83.76      9.56 o 
   8  -9   4       88.11      114.67     11.19 o 
 -10  -8   4        0.12        6.32      5.11 o 
  -9  -8   4       13.44        7.11     11.63 o 
  -8  -8   4        9.32        9.37      2.45 o 
  -7  -8   4        5.93        7.43      2.52 o 
  -6  -8   4       17.46       16.05      4.46 o 
  -5  -8   4        8.86        4.51      2.87 o 
  -4  -8   4      106.04      101.00      8.32 o 
  -3  -8   4       95.63       85.99      7.44 o 
  -2  -8   4      360.41      381.76     15.70 o 
  -1  -8   4      817.31      820.46     19.25 o 
   0  -8   4       74.43       58.11      5.04 o 
   1  -8   4       20.37       10.57      2.49 o 
   2  -8   4        6.50        6.40      2.15 o 
   3  -8   4       86.59       76.65      8.63 o 
   4  -8   4      202.78      222.02     16.87 o 
   5  -8   4       40.04       19.29      6.26 o 
   6  -8   4       37.95       53.22      8.53 o 
   7  -8   4       13.27       16.34      3.87 o 
   8  -8   4       52.04       73.87      9.96 o 
   9  -8   4       32.73       45.13     10.25 o 
 -11  -7   4       14.17        5.48     10.61 o 
 -10  -7   4        0.77        2.84      2.38 o 
  -9  -7   4        0.49        5.45      2.24 o 
  -8  -7   4       26.33       33.13      7.41 o 
  -7  -7   4        8.90        5.99      2.43 o 
  -6  -7   4      113.02      138.60     15.97 o 
  -5  -7   4       26.78       23.81      7.90 o 
  -4  -7   4      340.13      344.80     13.65 o 
  -3  -7   4       18.76       21.60      4.49 o 
  -2  -7   4       97.09       79.88      4.82 o 
  -1  -7   4       79.07       71.22      6.19 o 
   0  -7   4      869.10      862.04     25.66 o 
   1  -7   4      937.26      927.66     24.81 o 
   2  -7   4      507.12      492.02     29.97 o 
   3  -7   4       21.87       16.17      2.76 o 
   4  -7   4        6.45        4.15      1.93 o 
   5  -7   4        4.74        3.75      3.33 o 
   6  -7   4        0.36        2.52      1.86 o 
   7  -7   4       56.21       58.15      6.21 o 
   8  -7   4       34.77       27.12      5.36 o 
   9  -7   4        3.64        5.35      3.85 o 
  10  -7   4       22.34       15.92      8.99 o 
 -11  -6   4       56.25       39.40      8.67 o 
 -10  -6   4      172.37      180.70     14.51 o 
  -9  -6   4       35.05       35.70      6.71 o 
  -8  -6   4       14.83       10.96      2.96 o 
  -7  -6   4       19.56       17.58     12.77 o 
  -6  -6   4       90.01       90.21     11.35 o 
  -5  -6   4      277.97      259.59     15.19 o 
  -4  -6   4       21.05       15.50      4.30 o 
  -3  -6   4      518.98      570.35     22.01 o 
  -2  -6   4      667.13      696.09     16.95 o 
  -1  -6   4      283.70      260.87     10.36 o 
   0  -6   4      487.76      493.61     16.39 o 
   1  -6   4      239.41      194.14      8.62 o 
   2  -6   4     2120.21     2356.26     52.82 o 
   3  -6   4     1745.70     1855.22     58.13 o 
   4  -6   4      858.10      833.39     32.92 o 
   5  -6   4      554.63      526.42     24.95 o 
   6  -6   4       27.57       33.11      4.31 o 
   7  -6   4        3.12        7.67      6.61 o 
   8  -6   4       62.77       52.88      8.32 o 
   9  -6   4       44.70       47.72      9.87 o 
  10  -6   4       24.94       21.13      9.70 o 
 -11  -5   4       40.47       51.43      8.84 o 
 -10  -5   4        0.04        2.46      1.07 o 
  -9  -5   4      171.85      192.57     13.20 o 
  -8  -5   4      400.64      405.14     22.54 o 
  -7  -5   4       54.16       55.86      7.24 o 
  -6  -5   4       21.06       21.42      4.66 o 
  -5  -5   4      166.15      183.41     11.64 o 
  -4  -5   4      123.90      126.08      7.40 o 
  -3  -5   4        0.42        2.73      2.07 o 
  -2  -5   4     1478.94     1579.98     27.23 o 
  -1  -5   4     1888.03     1805.98     85.90 o 
   0  -5   4      292.90      340.54     12.90 o 
   1  -5   4       63.88       63.56      4.06 o 
   2  -5   4       37.17       25.48      3.82 o 
   3  -5   4      596.85      598.26     11.41 o 
   4  -5   4     2298.66     2511.77     56.51 o 
   5  -5   4     1123.25     1238.67     35.16 o 
   6  -5   4      507.83      505.65     16.84 o 
   7  -5   4      179.35      205.83     15.61 o 
   8  -5   4       68.67       84.42     22.35 o 
   9  -5   4       56.85       76.63      9.73 o 
  10  -5   4        0.55        8.12      3.85 o 
  11  -5   4       15.76       24.77     11.00 o 
 -11  -4   4       90.04      134.63     46.02 o 
 -10  -4   4       25.90       19.19      5.62 o 
  -9  -4   4        5.22        8.75      3.03 o 
  -8  -4   4      326.62      354.58     32.69 o 
  -7  -4   4      154.49      149.64     20.87 o 
  -6  -4   4      158.53      135.80     14.70 o 
  -5  -4   4      187.60      160.24     10.78 o 
  -4  -4   4      576.04      600.55     12.73 o 
  -3  -4   4       25.86       22.34      3.86 o 
  -2  -4   4      617.00      580.14     13.35 o 
  -1  -4   4      181.06      220.12     13.03 o 
   0  -4   4     2266.40     2511.76     32.68 o 
   1  -4   4     1609.73     1716.91     22.86 o 
   2  -4   4      147.65      166.51      6.40 o 
   3  -4   4      340.99      324.04     10.98 o 
   4  -4   4       33.82       35.79      4.34 o 
   5  -4   4      170.97      158.63      8.97 o 
   6  -4   4      318.97      331.07     15.53 o 
   7  -4   4      946.08      914.65     29.48 o 
   8  -4   4      614.36      564.58     28.32 o 
   9  -4   4      364.23      383.73     23.29 o 
  10  -4   4       38.33       35.32     10.46 o 
  11  -4   4        4.09       19.19     10.13 o 
 -10  -3   4       42.96       43.73     12.08 o 
  -9  -3   4       19.46       21.00      4.25 o 
  -8  -3   4       20.65       29.41     10.92 o 
  -7  -3   4       52.53       45.16      5.66 o 
  -6  -3   4        5.75        5.47      2.41 o 
  -5  -3   4      218.54      182.14     14.51 o 
  -4  -3   4       30.44       27.84      3.27 o 
  -3  -3   4       90.30       70.17      5.52 o 
  -2  -3   4       53.84       61.81      3.08 o 
  -1  -3   4      460.88      419.76     21.98 o 
   0  -3   4       52.67       30.57      5.58 o 
   1  -3   4      498.97      412.79      8.74 o 
   2  -3   4      275.85      349.51     15.87 o 
   3  -3   4      943.32      884.78     23.39 o 
   4  -3   4      241.92      257.56      8.70 o 
   5  -3   4        3.46        2.34      1.24 o 
   6  -3   4       92.14       99.17      7.97 o 
   7  -3   4      107.47      103.92      6.86 o 
   8  -3   4      713.31      736.62     41.65 o 
   9  -3   4      230.47      246.91     17.93 o 
  10  -3   4       53.53       82.15     10.56 o 
  11  -3   4      102.82      124.18     14.95 o 
  12  -3   4        7.06       22.56     11.02 o 
 -11  -2   4       46.63       42.76     10.17 o 
 -10  -2   4       95.02      104.87      5.33 o 
  -9  -2   4      120.15      101.65      9.38 o 
  -8  -2   4      214.08      201.17     15.63 o 
  -7  -2   4        0.17        3.20      2.32 o 
  -6  -2   4      157.98      118.84      8.29 o 
  -5  -2   4      691.65      682.48     20.54 o 
  -4  -2   4      446.89      508.69     16.90 o 
  -3  -2   4      149.35      175.19     10.16 o 
  -2  -2   4       40.27      102.79      6.59 o 
  -1  -2   4      260.21      280.64      6.77 o 
   0  -2   4     5324.44     5835.80     43.05 o 
   1  -2   4     4089.31     4310.83     23.00 o 
   2  -2   4     1601.85     1521.28     13.56 o 
   3  -2   4        7.95       27.06      1.73 o 
   4  -2   4      303.38      350.53      8.49 o 
   5  -2   4      194.44      279.85     10.37 o 
   6  -2   4      190.56      226.06      7.04 o 
   7  -2   4        5.31       12.00      5.36 o 
   8  -2   4       90.90       77.26     14.90 o 
   9  -2   4       17.94       30.43      7.87 o 
  10  -2   4       36.53       50.30     11.35 o 
  11  -2   4       66.97       54.28     11.27 o 
  12  -2   4       69.58       96.57     10.83 o 
 -11  -1   4        2.56       14.04      6.90 o 
 -10  -1   4       71.51       54.65      6.31 o 
  -9  -1   4        3.45        8.76      2.57 o 
  -8  -1   4       34.82       36.75      5.42 o 
  -7  -1   4      135.12      136.94      9.33 o 
  -6  -1   4      336.13      304.77     18.17 o 
  -5  -1   4      176.69      160.08      8.75 o 
  -4  -1   4      651.89      689.22     25.28 o 
  -3  -1   4      454.23      599.97     13.74 o 
  -2  -1   4      343.76      394.76     14.34 o 
  -1  -1   4      614.79      632.76     15.31 o 
   0  -1   4     3320.81     3249.56     32.57 o 
   1  -1   4     1447.26     1435.31     12.43 o 
   2  -1   4      212.42      185.97      5.63 o 
   3  -1   4     1830.43     1798.16     17.77 o 
   4  -1   4      559.83      526.00      6.62 o 
   5  -1   4      132.86       93.32      5.07 o 
   6  -1   4       52.88       72.22     13.14 o 
   7  -1   4       25.29       27.70      6.74 o 
   8  -1   4        7.70        7.69      4.18 o 
   9  -1   4       72.36       70.72     12.73 o 
  10  -1   4        5.66        9.60      6.21 o 
  11  -1   4        0.49        3.66      4.20 o 
  12  -1   4        1.77        5.24      4.37 o 
 -11   0   4       23.92       34.30      9.19 o 
 -10   0   4        0.25        9.82      5.51 o 
  -9   0   4        0.51        2.96      1.75 o 
  -8   0   4      136.35      118.66     12.40 o 
  -7   0   4      315.77      309.46     18.83 o 
  -6   0   4      158.10      156.13      8.43 o 
  -5   0   4        3.95        2.33      1.32 o 
  -4   0   4      303.79      290.24     15.29 o 
  -3   0   4      157.44      191.77     14.92 o 
  -2   0   4      276.02      263.08     15.16 o 
  -1   0   4      661.82      690.98     27.51 o 
   0   0   4     8579.59     8717.31     76.00 o 
   1   0   4    14006.10    14883.35     88.77 o 
   2   0   4      180.64      167.19      6.25 o 
   3   0   4        0.22       10.80      2.69 o 
   4   0   4      670.33      669.16     19.52 o 
   5   0   4      947.27      907.70     14.11 o 
   6   0   4      275.45      286.05     27.77 o 
   7   0   4      170.16      196.51     29.60 o 
   8   0   4      305.20      391.80     47.21 o 
   9   0   4       96.41      107.74     15.51 o 
  10   0   4        2.82        7.74      4.11 o 
  11   0   4       11.65       13.58      7.22 o 
  12   0   4       12.23       15.45      5.98 o 
  13   0   4        0.50       13.97      6.52 o 
 -11   1   4       25.18       12.18      6.86 o 
 -10   1   4       71.58       65.65      7.45 o 
  -9   1   4       69.37       61.82     11.07 o 
  -8   1   4        5.47        4.18      4.13 o 
  -7   1   4      298.86      293.95     18.08 o 
  -6   1   4        4.09        9.55      3.41 o 
  -5   1   4      215.23      216.46      7.14 o 
  -4   1   4      311.60      294.93     10.42 o 
  -3   1   4      674.04      622.12     14.27 o 
  -2   1   4      578.51      692.66     19.36 o 
  -1   1   4      314.32      311.26     12.21 o 
   0   1   4      807.39      858.33     16.39 o 
   1   1   4     5581.38     5891.37     31.09 o 
   2   1   4       22.99       57.27      2.37 o 
   3   1   4      675.98      574.21     13.90 o 
   4   1   4      135.27      121.94      5.67 o 
   6   1   4      181.74      171.36      6.82 o 
   7   1   4      100.11      105.75     17.86 o 
   8   1   4       78.18      110.03     19.47 o 
   9   1   4       17.01       13.79      4.84 o 
  10   1   4       77.53       77.88     14.85 o 
  11   1   4       32.99       28.49      8.96 o 
  12   1   4       16.71       24.43      8.99 o 
  13   1   4       10.04        9.51      5.97 o 
 -11   2   4        1.02        8.61      5.51 o 
 -10   2   4       12.59       10.66      5.35 o 
  -9   2   4      114.33      108.92     27.36 o 
  -8   2   4       68.18       78.38      7.84 o 
  -7   2   4       16.03       16.78      3.56 o 
  -6   2   4      484.63      464.19     37.68 o 
  -5   2   4      141.19      110.88      8.10 o 
  -4   2   4       55.06       45.54      4.63 o 
  -3   2   4      372.64      407.85      9.91 o 
  -2   2   4       71.57       53.03      2.89 o 
  -1   2   4      126.50      128.10      5.31 o 
   0   2   4     1616.82     1808.52     34.57 o 
   1   2   4     3222.85     3323.77     58.88 o 
   2   2   4      313.46      273.45      5.98 o 
   3   2   4     1527.73     1638.85     24.50 o 
   4   2   4      126.68       83.60      4.19 o 
   5   2   4     2830.14     2984.90     50.70 o 
   6   2   4      225.66      214.82      8.04 o 
   7   2   4      232.80      214.13     17.35 o 
   8   2   4        1.20        3.35      2.00 o 
   9   2   4      425.90      504.89     30.08 o 
  10   2   4       15.06       26.77      6.29 o 
  11   2   4       10.91       19.70      7.23 o 
  12   2   4        0.24        4.96      4.08 o 
  13   2   4       25.90       23.70      9.70 o 
 -10   3   4        8.30       23.06      8.37 o 
  -9   3   4        0.59        5.26      3.12 o 
  -8   3   4        3.41        9.49      3.27 o 
  -7   3   4       79.62       71.18      8.53 o 
  -6   3   4        8.97        8.29      9.04 o 
  -5   3   4       36.37       27.11      9.09 o 
  -4   3   4      233.45      217.01      8.90 o 
  -3   3   4     1895.36     1861.67     33.66 o 
  -2   3   4      733.06      712.04     14.08 o 
  -1   3   4      309.46      248.44      9.60 o 
   0   3   4      805.43      715.36      9.54 o 
   1   3   4       41.59       47.83      6.43 o 
   2   3   4      799.17      809.43     14.93 o 
   3   3   4      549.77      518.22      6.00 o 
   4   3   4      649.48      689.69     18.76 o 
   5   3   4       98.51      124.53     10.39 o 
   6   3   4       48.07       50.63      6.15 o 
   7   3   4       12.87       12.50      1.73 o 
   8   3   4       34.64       32.22      7.68 o 
   9   3   4        0.61        6.20      1.36 o 
  10   3   4      259.97      263.17     19.58 o 
  11   3   4        7.82       13.16      7.06 o 
  12   3   4       80.52       57.80     10.22 o 
  13   3   4        1.00       13.63      6.13 o 
 -10   4   4       62.16       66.25      9.85 o 
  -9   4   4       20.87       15.21      8.76 o 
  -8   4   4        5.91        5.04      6.95 o 
  -7   4   4        1.21       11.58      7.00 o 
  -6   4   4        6.44       10.56      5.52 o 
  -5   4   4       60.09       52.05     10.52 o 
  -4   4   4       75.38       92.25     16.99 o 
  -3   4   4      641.05      650.12     15.69 o 
  -2   4   4      200.56      231.73     10.78 o 
  -1   4   4      687.48      770.95     21.05 o 
   0   4   4     1330.81     1264.24     39.58 o 
   1   4   4       84.30       49.10      2.50 o 
   2   4   4      722.71      622.35     15.28 o 
   3   4   4      695.90      766.25     12.89 o 
   4   4   4       49.41       58.78      4.42 o 
   5   4   4      834.63      807.12     26.20 o 
   6   4   4     1126.92     1285.58     35.61 o 
   7   4   4      468.72      529.01     28.54 o 
   8   4   4       72.91       57.56      9.67 o 
   9   4   4       26.16       20.64      3.22 o 
  10   4   4       28.82       24.22      9.08 o 
  11   4   4        0.65       24.52     10.01 o 
  12   4   4        0.30       15.67      5.60 o 
  13   4   4       60.02       74.77      9.13 o 
  -9   5   4        2.77        6.20      2.97 o 
  -8   5   4      121.28      102.95      5.49 o 
  -7   5   4       45.61       51.78      5.82 o 
  -6   5   4        2.09        3.27      4.43 o 
  -5   5   4      160.48      151.17     13.45 o 
  -4   5   4       56.92       59.70      7.86 o 
  -3   5   4       19.88       27.50      3.89 o 
  -2   5   4      166.22      153.28     11.98 o 
  -1   5   4      548.52      600.53     15.88 o 
   0   5   4        2.17        5.55      1.15 o 
   1   5   4       12.10        5.33      1.85 o 
   2   5   4      177.92      134.04     11.65 o 
   3   5   4     1457.37     1303.18     51.13 o 
   4   5   4      447.86      484.98     14.75 o 
   5   5   4       23.06       19.22      2.96 o 
   6   5   4      297.49      293.38     10.82 o 
   7   5   4      238.85      261.32     29.48 o 
   8   5   4        3.82        8.96      3.74 o 
   9   5   4       19.98       16.86      2.55 o 
  10   5   4       70.62       57.86      7.39 o 
  11   5   4       31.53       29.08      8.86 o 
  12   5   4       10.87        9.87      3.71 o 
  13   5   4        1.51        7.02      4.63 o 
  -9   6   4        0.43        4.25      4.63 o 
  -8   6   4        0.73        5.85      2.56 o 
  -7   6   4       34.92       23.87      6.48 o 
  -6   6   4       92.59      113.30     10.14 o 
  -5   6   4      430.77      403.84     25.84 o 
  -4   6   4       68.23       46.67      5.66 o 
  -3   6   4      136.37      118.56     13.58 o 
  -2   6   4      527.33      517.51     32.11 o 
  -1   6   4       39.72       46.93      4.67 o 
   0   6   4       37.94       31.56      6.25 o 
   1   6   4        0.26        4.16      1.24 o 
   2   6   4        1.20        8.87      1.42 o 
   3   6   4       13.59       13.34      2.00 o 
   4   6   4      947.82     1011.95     35.83 o 
   5   6   4      284.99      282.72     11.37 o 
   6   6   4      320.14      301.38     18.50 o 
   7   6   4      272.54      266.57     17.16 o 
   8   6   4       10.18        4.22      2.41 o 
   9   6   4        3.38        9.81      2.47 o 
  10   6   4        4.79        6.45      2.52 o 
  11   6   4       22.89       14.87      3.48 o 
  12   6   4       24.72       25.02      7.92 o 
  -8   7   4       36.86       27.22     16.62 o 
  -7   7   4        4.80        3.21      2.25 o 
  -6   7   4        1.71        6.29      2.71 o 
  -5   7   4       77.06       71.12     14.38 o 
  -4   7   4      420.17      435.24     27.75 o 
  -3   7   4      244.48      260.27     42.27 o 
  -2   7   4      733.79      684.38     17.69 o 
  -1   7   4     1845.32     1849.70     50.02 o 
   0   7   4      424.19      452.96     46.37 o 
   1   7   4       77.18       63.84      3.96 o 
   2   7   4      146.18      138.31      8.70 o 
   3   7   4        0.56        2.44      1.46 o 
   4   7   4        9.25        9.17      1.71 o 
   5   7   4        9.86       10.38      2.71 o 
   6   7   4       15.37       21.04      2.99 o 
   7   7   4       27.72       34.56      7.14 o 
   8   7   4        0.00        5.89      3.47 o 
   9   7   4        8.79        2.68      1.88 o 
  10   7   4       15.81       21.38      8.08 o 
  11   7   4       51.90       44.30      5.48 o 
  12   7   4       41.71       48.14     11.32 o 
  -7   8   4      115.71      106.24      6.36 o 
  -6   8   4       74.86       75.84      8.26 o 
  -5   8   4       38.59       48.23      7.99 o 
  -4   8   4      103.04      109.45     18.28 o 
  -3   8   4      170.62      173.11      9.81 o 
  -2   8   4       44.77       47.56      7.22 o 
  -1   8   4      553.37      586.02     18.93 o 
   0   8   4     1382.08     1536.40     61.47 o 
   1   8   4      782.83      793.53     37.21 o 
   2   8   4      474.21      416.13     10.76 o 
   3   8   4      183.83      178.25      7.11 o 
   4   8   4      183.72      165.00     12.98 o 
   5   8   4      143.40      123.00      8.26 o 
   6   8   4       26.75       12.56      2.03 o 
   7   8   4       59.46       42.73      4.49 o 
   8   8   4        1.49        2.59      1.76 o 
   9   8   4       85.18       72.34      7.29 o 
  10   8   4        3.28       10.31      4.26 o 
  11   8   4        1.35        4.51      4.83 o 
  12   8   4       18.46      141.78     10.54 o 
  -6   9   4       14.00       18.24      5.13 o 
  -5   9   4      270.97      253.13     16.10 o 
  -4   9   4      162.53      144.73     17.58 o 
  -3   9   4       57.30       56.72      6.33 o 
  -2   9   4       87.20       93.64      8.60 o 
  -1   9   4        0.43        5.43      6.73 o 
   0   9   4      124.16      112.13     10.82 o 
   1   9   4      607.93      593.35     32.25 o 
   2   9   4      930.94      984.38     54.25 o 
   3   9   4      696.57      748.14     42.12 o 
   4   9   4        6.54        8.09      4.33 o 
   5   9   4       14.67       10.93      1.60 o 
   6   9   4       51.43       41.35      8.51 o 
   7   9   4        0.07        6.30      2.23 o 
   8   9   4       61.06       48.96     10.10 o 
   9   9   4        5.09        4.32      6.00 o 
  10   9   4        9.56        7.32      1.77 o 
  11   9   4        0.10        4.65      4.28 o 
  -5  10   4       10.23        8.51      9.28 o 
  -4  10   4       62.41       44.63     11.50 o 
  -3  10   4       69.36       63.16      7.11 o 
  -2  10   4      156.22      194.05      6.49 o 
  -1  10   4      259.85      262.80     13.75 o 
   0  10   4       30.66       31.08      7.99 o 
   1  10   4        0.89       10.87      6.59 o 
   2  10   4        8.98       22.39      7.87 o 
   3  10   4       82.51       62.86     12.14 o 
   4  10   4      156.47      174.53     13.90 o 
   5  10   4      184.33      167.40     30.05 o 
   6  10   4       72.75       50.57      9.29 o 
   7  10   4       13.88       23.90      8.03 o 
   8  10   4        8.62        6.07      3.60 o 
   9  10   4        5.38        7.95      3.89 o 
  10  10   4        4.30       19.11      7.88 o 
  -4  11   4       46.99       87.16     10.38 o 
  -3  11   4        2.84       10.92      6.86 o 
  -2  11   4        0.00        4.53      4.41 o 
  -1  11   4       96.58       80.43     13.91 o 
   0  11   4      113.44      145.11     13.02 o 
   1  11   4        4.06        3.25      4.10 o 
   2  11   4       17.44       10.53      5.94 o 
   3  11   4       44.51       39.11     11.32 o 
   4  11   4       29.92       30.89      9.25 o 
   5  11   4      143.84      109.13     12.54 o 
   6  11   4      126.51      106.11      9.26 o 
   7  11   4       36.44       43.13      9.33 o 
   8  11   4        2.08        8.47      4.25 o 
   9  11   4       23.25       12.95      7.88 o 
  -2  12   4       42.23       43.22     10.26 o 
  -1  12   4       30.76       34.38     10.14 o 
   0  12   4        3.24       11.58      5.25 o 
   1  12   4        1.49        7.34      4.54 o 
   2  12   4       20.76       38.37      8.61 o 
   3  12   4       77.70      113.78     15.62 o 
   4  12   4        0.90        3.93      4.44 o 
   5  12   4        9.06       12.85      5.18 o 
   6  12   4        1.73        9.85      5.19 o 
   7  12   4        5.01       11.13      6.66 o 
   8  12   4        0.96        8.35      4.96 o 
   0  13   4       28.25       17.96      8.79 o 
   1  13   4        0.96        7.34      5.35 o 
   2  13   4        7.08       16.00      8.58 o 
   3  13   4        2.51       10.10      6.51 o 
   4  13   4       11.19        6.40      6.39 o 
   5  13   4       10.45        8.92      5.11 o 
   6  13   4        4.52        8.73      5.58 o 
  -2 -13   5       13.49       17.71      7.74 o 
  -1 -13   5        0.22        7.86      3.92 o 
  -6 -12   5        2.05       14.10      8.24 o 
  -5 -12   5        7.11        5.72      4.53 o 
  -4 -12   5        2.09       11.12      6.87 o 
  -3 -12   5        0.07        6.12      3.32 o 
  -2 -12   5       21.02       21.18      5.14 o 
  -1 -12   5        7.27        5.11      3.52 o 
   1 -12   5        9.08       19.38      8.73 o 
   2 -12   5       81.70       78.37     20.70 o 
   3 -12   5       61.54       78.53      8.64 o 
  -7 -11   5       16.25        4.31      4.24 o 
  -6 -11   5        6.46       18.40      8.25 o 
  -5 -11   5        1.64        5.05      4.89 o 
  -4 -11   5       42.25       46.43     12.12 o 
  -3 -11   5       12.92       11.42      5.24 o 
  -2 -11   5      109.95      124.65     12.45 o 
  -1 -11   5      290.07      330.38     53.00 o 
   0 -11   5      201.80      212.29     31.34 o 
   1 -11   5        7.27       11.91      7.29 o 
   2 -11   5        2.03        1.12      1.58 o 
   3 -11   5       51.73       49.45     14.03 o 
   4 -11   5       55.44       60.23     11.87 o 
   5 -11   5       47.37       49.26     11.15 o 
  -8 -10   5        1.43        3.49      3.03 o 
  -7 -10   5        4.27        7.38      9.20 o 
  -6 -10   5        4.26        3.54      1.73 o 
  -5 -10   5        2.69        4.66      4.13 o 
  -4 -10   5        9.92        6.66      3.43 o 
  -3 -10   5       31.39       26.61      7.32 o 
  -2 -10   5       10.83       12.31      7.06 o 
  -1 -10   5        4.90        4.75      2.00 o 
   0 -10   5      136.07      113.03     23.41 o 
   1 -10   5      578.12      590.79     22.66 o 
   2 -10   5      157.72      154.84     35.44 o 
   3 -10   5        2.62        9.77      5.01 o 
   4 -10   5       18.70       15.23      6.14 o 
   5 -10   5      100.88       97.88     17.47 o 
   6 -10   5       85.96       78.17      5.58 o 
  -9  -9   5       25.37       12.59     17.01 o 
  -8  -9   5       25.42       18.73      4.19 o 
  -7  -9   5       23.70       13.01      7.54 o 
  -6  -9   5       10.16        7.05      4.16 o 
  -5  -9   5      114.18       93.39      9.75 o 
  -4  -9   5      288.00      284.14     46.29 o 
  -3  -9   5       61.34       84.27     12.23 o 
  -2  -9   5      124.59      130.65     11.57 o 
  -1  -9   5       12.07       12.05      6.49 o 
   0  -9   5        9.17        9.53      2.00 o 
   1  -9   5        2.39        3.22      1.44 o 
   2  -9   5      114.78       69.12     11.86 o 
   3  -9   5       88.44       83.50     12.87 o 
   4  -9   5      164.23      173.47     31.81 o 
   5  -9   5      221.14      221.88     18.27 o 
   6  -9   5       57.20       74.01      7.85 o 
   7  -9   5       58.61       63.73     11.86 o 
   8  -9   5       27.82       33.34      8.84 o 
 -10  -8   5        6.58        9.12      3.63 o 
  -9  -8   5        3.47       13.22      3.88 o 
  -8  -8   5       14.51        7.23      2.49 o 
  -7  -8   5        9.06        3.20      4.90 o 
  -6  -8   5       28.23       27.58      6.24 o 
  -5  -8   5      146.59      151.14     10.65 o 
  -4  -8   5      259.00      272.89     20.29 o 
  -3  -8   5      135.84      132.34     10.27 o 
  -2  -8   5       21.03       20.21      3.59 o 
  -1  -8   5        4.78        6.76      1.82 o 
   0  -8   5        1.99        5.55      1.80 o 
   1  -8   5      246.67      257.03     15.39 o 
   2  -8   5       99.95       88.11      9.48 o 
   3  -8   5        5.05        4.39      5.81 o 
   4  -8   5       37.69       39.31      5.38 o 
   5  -8   5      413.57      444.92     34.06 o 
   6  -8   5       67.39       66.96      7.93 o 
   7  -8   5       32.76       30.84      7.86 o 
   8  -8   5      121.15      155.77     17.53 o 
   9  -8   5       15.52       11.62      4.89 o 
 -10  -7   5       16.70       32.20      9.71 o 
  -9  -7   5       76.78       80.59     10.59 o 
  -8  -7   5       77.30       80.82      9.52 o 
  -7  -7   5        0.06        7.10      1.88 o 
  -6  -7   5       14.45       14.81      2.59 o 
  -5  -7   5        0.86        4.13      4.04 o 
  -4  -7   5       60.42       62.10     10.47 o 
  -3  -7   5      681.10      695.82     21.07 o 
  -2  -7   5     1255.92     1245.34     47.82 o 
  -1  -7   5      650.11      613.68     17.47 o 
   0  -7   5      882.96      889.57     39.08 o 
   1  -7   5      182.09      146.55     16.01 o 
   2  -7   5      148.52      134.73     12.04 o 
   3  -7   5      114.31      147.39     13.18 o 
   4  -7   5      106.74      102.30     12.73 o 
   5  -7   5       59.55       59.62     14.50 o 
   6  -7   5       10.46        5.25      1.67 o 
   7  -7   5       23.00       15.32      3.90 o 
   8  -7   5        6.24        1.80      3.68 o 
   9  -7   5       79.74       96.25     12.04 o 
 -11  -6   5        5.42        6.25      3.37 o 
 -10  -6   5        1.87        8.58      3.15 o 
  -9  -6   5       25.64       17.96      9.29 o 
  -8  -6   5        1.16        3.75      2.93 o 
  -7  -6   5       15.65       18.67      5.30 o 
  -6  -6   5       60.98       41.59     10.83 o 
  -5  -6   5        5.80        8.23      2.83 o 
  -4  -6   5      359.79      374.68     16.68 o 
  -3  -6   5      331.09      311.55     21.55 o 
  -2  -6   5       31.75       44.70      6.33 o 
  -1  -6   5        6.22        8.66      2.21 o 
   0  -6   5     1683.11     1644.86     72.09 o 
   1  -6   5     2549.64     2642.47     59.45 o 
   2  -6   5      244.33      262.67     13.15 o 
   3  -6   5      138.29      112.28     12.04 o 
   4  -6   5      140.94      161.68     11.45 o 
   5  -6   5      150.21      146.06     14.49 o 
   6  -6   5        4.28        3.50      1.30 o 
   7  -6   5       99.05       95.73     10.07 o 
   8  -6   5       20.82       21.28      4.65 o 
   9  -6   5       10.76       13.81      6.95 o 
  10  -6   5       20.48       49.61     12.79 o 
 -11  -5   5       15.94       10.88      2.54 o 
 -10  -5   5        0.22        3.52      3.84 o 
  -9  -5   5       49.75       29.65      4.62 o 
  -8  -5   5        3.51        8.95      2.55 o 
  -7  -5   5       75.24       60.80      7.95 o 
  -6  -5   5       44.14       32.60      6.03 o 
  -5  -5   5       23.99       17.18      3.46 o 
  -4  -5   5      471.07      485.22     16.87 o 
  -3  -5   5      589.46      626.64     15.95 o 
  -2  -5   5      282.53      246.48      7.78 o 
  -1  -5   5      736.72      691.77     12.89 o 
   0  -5   5       23.50       19.07      2.93 o 
   1  -5   5      664.28      671.89     39.22 o 
   2  -5   5     2700.92     2806.74     46.16 o 
   3  -5   5     1126.87     1178.44     38.89 o 
   4  -5   5     1349.54     1361.62     35.05 o 
   5  -5   5      796.33      732.39     18.64 o 
   6  -5   5      360.14      403.20     35.58 o 
   7  -5   5        0.06        6.74      2.06 o 
   8  -5   5      253.40      249.54     28.14 o 
  10  -5   5       40.76       33.12      8.41 o 
  11  -5   5       12.90       14.39      7.00 o 
 -11  -4   5        0.19        7.19      3.31 o 
 -10  -4   5        1.44        8.77      3.26 o 
  -9  -4   5        3.79        9.71      3.10 o 
  -8  -4   5        6.75        8.76      2.45 o 
  -7  -4   5       50.73       43.05      6.21 o 
  -6  -4   5      258.08      234.95     14.85 o 
  -5  -4   5       71.60       58.68      5.20 o 
  -4  -4   5        9.52       14.50      3.63 o 
  -3  -4   5        8.03       13.62      2.36 o 
  -2  -4   5      184.81      179.15      9.06 o 
  -1  -4   5      226.99      209.09      9.77 o 
   0  -4   5     2863.39     3145.70     48.16 o 
   1  -4   5      135.98      164.22      5.10 o 
   2  -4   5      353.83      303.50     14.42 o 
   3  -4   5      312.04      283.77      9.15 o 
   4  -4   5      876.89      865.22     17.24 o 
   5  -4   5      200.38      224.24     17.71 o 
   6  -4   5      188.89      167.88      7.83 o 
   7  -4   5     1001.17     1029.66     49.26 o 
   8  -4   5      181.41      159.88      8.90 o 
   9  -4   5       92.63      106.18     12.72 o 
  10  -4   5       37.09       26.80      8.59 o 
  11  -4   5        3.23        0.24      4.26 o 
 -11  -3   5        2.66        2.58      4.20 o 
 -10  -3   5       21.79       14.47      4.23 o 
  -9  -3   5        0.08       11.36      4.44 o 
  -8  -3   5      192.31      160.09     11.74 o 
  -7  -3   5       44.33       46.77      6.48 o 
  -6  -3   5       85.62       79.06      9.79 o 
  -5  -3   5       29.38       21.37      4.62 o 
  -4  -3   5       96.90       89.44      6.76 o 
  -3  -3   5      623.45      660.54     63.19 o 
  -2  -3   5      191.34      174.20      5.52 o 
  -1  -3   5      344.80      263.55      9.64 o 
   0  -3   5        2.68        9.11      1.13 o 
   1  -3   5     2839.69     3235.43     55.34 o 
   2  -3   5       36.36       49.85      4.14 o 
   3  -3   5       32.39       48.55      3.08 o 
   4  -3   5      231.39      251.23      9.97 o 
   5  -3   5       30.25       18.27      5.03 o 
   6  -3   5       31.24       29.17      3.56 o 
   7  -3   5       34.73       34.85      4.11 o 
   8  -3   5      597.21      580.79     60.45 o 
   9  -3   5      389.60      348.63     51.45 o 
  10  -3   5       12.30        9.44      6.20 o 
  11  -3   5       14.42       20.24      6.65 o 
  12  -3   5       87.12       70.36     10.42 o 
 -11  -2   5        0.06        3.56      4.11 o 
 -10  -2   5        4.64        5.41     12.64 o 
  -9  -2   5       90.49       92.92      9.29 o 
  -8  -2   5        2.45        9.88      2.65 o 
  -7  -2   5      279.10      243.48     13.74 o 
  -6  -2   5      186.34      157.26     11.68 o 
  -5  -2   5      200.95      167.79      9.35 o 
  -4  -2   5      488.91      388.70     39.86 o 
  -3  -2   5     1351.02     1290.17     28.25 o 
  -2  -2   5      187.22      196.39      6.79 o 
  -1  -2   5      218.57      230.01     10.19 o 
   0  -2   5     3446.19     3284.55     27.37 o 
   1  -2   5      226.61      183.21      7.24 o 
   2  -2   5       95.37      114.63      4.80 o 
   3  -2   5      353.79      374.99      8.89 o 
   4  -2   5      515.14      513.40     20.66 o 
   5  -2   5      224.09      202.65     16.26 o 
   6  -2   5        4.61        3.07      2.20 o 
   7  -2   5       22.80       23.15      5.61 o 
   8  -2   5       45.71       52.22      9.40 o 
   9  -2   5        4.10        4.00      3.65 o 
  10  -2   5      105.58      152.71     16.38 o 
  11  -2   5       95.22      102.18     12.43 o 
  12  -2   5        5.65       10.40      8.29 o 
 -11  -1   5        5.18       16.50      7.93 o 
 -10  -1   5       29.47       24.13      5.52 o 
  -9  -1   5       16.00       13.98      3.98 o 
  -8  -1   5       67.15       48.69      6.99 o 
  -7  -1   5       28.36       28.69      4.58 o 
  -6  -1   5       81.60       72.81     10.61 o 
  -5  -1   5        1.03        6.75      2.24 o 
  -4  -1   5      595.90      576.78     59.30 o 
  -3  -1   5     1350.67     1303.40     29.39 o 
  -2  -1   5      769.01      658.98     18.80 o 
  -1  -1   5     1637.96     1564.25     19.40 o 
   0  -1   5      423.63      471.84      9.48 o 
   1  -1   5       36.73       30.48      1.80 o 
   2  -1   5     1666.46     1567.05     36.09 o 
   3  -1   5      360.18      326.64     12.99 o 
   4  -1   5      120.30      119.27      6.72 o 
   5  -1   5       56.54       55.47      3.16 o 
   6  -1   5        5.97        6.64      3.91 o 
   7  -1   5       19.75       26.77      6.94 o 
   8  -1   5       88.64       93.31     18.33 o 
   9  -1   5        0.67        4.73      3.00 o 
  10  -1   5       18.51       32.40      7.55 o 
  11  -1   5        3.90        3.49      4.36 o 
  12  -1   5        1.94       12.39      5.04 o 
 -11   0   5       37.75       29.99      7.90 o 
 -10   0   5        9.38       17.24      3.28 o 
  -9   0   5        1.00       -0.14      1.94 o 
  -8   0   5       88.96       84.74      7.06 o 
  -7   0   5        6.71        9.84      6.43 o 
  -6   0   5        4.88        6.16      2.35 o 
  -5   0   5      223.66      276.91     39.36 o 
  -4   0   5      412.59      377.38     36.49 o 
  -3   0   5      557.39      540.43     32.90 o 
  -2   0   5      110.09       84.86      6.70 o 
  -1   0   5      332.45      259.03     11.93 o 
   0   0   5     3969.99     3804.42     38.36 o 
   1   0   5      566.34      537.62     10.80 o 
   2   0   5      539.71      611.89     16.36 o 
   3   0   5      320.54      261.62      9.94 o 
   4   0   5      267.07      239.54      6.59 o 
   5   0   5       45.51       59.80      3.34 o 
   6   0   5       45.97       53.65      3.82 o 
   7   0   5      312.03      335.27     24.66 o 
   8   0   5       41.72       57.76      9.98 o 
   9   0   5      247.80      238.03     59.26 o 
  10   0   5       39.61       32.54      7.19 o 
  11   0   5       30.93       25.04      9.04 o 
  12   0   5       99.74      121.97     16.71 o 
  13   0   5        1.34       10.02      4.83 o 
 -11   1   5        7.35       12.16      5.57 o 
 -10   1   5       40.12       47.90      9.00 o 
  -9   1   5       64.45       74.10      6.29 o 
  -8   1   5       95.28      102.36      9.39 o 
  -7   1   5       30.54       25.52      6.06 o 
  -6   1   5        1.06        4.11      2.27 o 
  -5   1   5       60.89       73.52     12.93 o 
  -4   1   5       80.94      104.28      7.75 o 
  -3   1   5      271.58      250.76     14.89 o 
  -2   1   5       15.40       12.10      2.50 o 
  -1   1   5      249.90      184.10      9.24 o 
   0   1   5      176.66      138.26      5.68 o 
   1   1   5      596.28      571.52     11.39 o 
   2   1   5     1215.10     1115.99     10.64 o 
   3   1   5      158.19      182.86      8.31 o 
   4   1   5        3.83        8.33      1.68 o 
   5   1   5      736.30      705.08     12.73 o 
   6   1   5       65.94       83.68      5.00 o 
   7   1   5       40.87       36.54      5.96 o 
   8   1   5        9.65       11.55      4.20 o 
   9   1   5       17.72       35.88      8.98 o 
  10   1   5        0.80       21.53      6.45 o 
  11   1   5       75.19       65.17      9.66 o 
  12   1   5        3.11       21.08      8.77 o 
  13   1   5        0.52        6.35      4.30 o 
 -10   2   5        0.21        5.51      5.17 o 
  -9   2   5        6.73        7.25      5.12 o 
  -8   2   5      182.64      170.42      8.72 o 
  -7   2   5      514.73      481.32     30.72 o 
  -6   2   5      365.50      388.08     20.36 o 
  -5   2   5      312.22      285.55     17.10 o 
  -4   2   5        0.14        1.40      2.01 o 
  -3   2   5       16.80       19.71      2.47 o 
  -2   2   5       91.49      113.64      6.34 o 
  -1   2   5       55.28       65.82      3.22 o 
   0   2   5     1959.17     1841.58     26.57 o 
   1   2   5     4863.92     5516.91     48.76 o 
   2   2   5       12.91        7.90      1.99 o 
   3   2   5      236.97      178.07      7.02 o 
   4   2   5      618.10      687.42     16.02 o 
   5   2   5       86.85      115.28      6.44 o 
   6   2   5      191.03      207.63      9.18 o 
   7   2   5        8.12       14.80      2.11 o 
   8   2   5     1118.19     1159.22     38.41 o 
   9   2   5      606.20      704.60     40.39 o 
  10   2   5       27.80       41.36      8.66 o 
  11   2   5       12.71        4.40      4.23 o 
  12   2   5       28.94       23.04      7.47 o 
  13   2   5       39.65       32.16      8.12 o 
 -10   3   5        2.89       19.80      9.44 o 
  -9   3   5        7.20        9.46      3.54 o 
  -8   3   5        6.69        9.82      3.82 o 
  -7   3   5       16.09       29.55     13.02 o 
  -6   3   5      248.07      248.30     11.66 o 
  -5   3   5      272.72      256.68     12.30 o 
  -4   3   5      388.30      325.65     16.45 o 
  -3   3   5      858.04      853.90     19.63 o 
  -2   3   5     1170.20     1198.34     34.82 o 
  -1   3   5      535.91      514.76     12.09 o 
   0   3   5      140.80      128.67      6.94 o 
   1   3   5      223.80      254.43      9.84 o 
   2   3   5      710.06      727.22      7.94 o 
   3   3   5     1349.36     1431.70     19.41 o 
   4   3   5       84.70       79.59      7.01 o 
   5   3   5        0.19        4.15      0.97 o 
   6   3   5        0.66        2.30      1.62 o 
   7   3   5      252.50      231.12     16.88 o 
   8   3   5      149.73      132.84      9.62 o 
   9   3   5      191.35      160.80     12.20 o 
  10   3   5       32.70       52.62     11.16 o 
  11   3   5       35.95       31.93      9.48 o 
  12   3   5        8.04        2.79      4.65 o 
  13   3   5       33.69       47.11     11.74 o 
 -10   4   5        6.36        7.56      5.38 o 
  -9   4   5        6.37       10.39      4.55 o 
  -8   4   5       70.80       58.59      7.12 o 
  -7   4   5        1.80        2.58      2.07 o 
  -6   4   5       73.86       65.69      8.12 o 
  -5   4   5       14.53       21.72     10.43 o 
  -4   4   5      511.40      523.12     22.60 o 
  -3   4   5      441.27      435.65     14.19 o 
  -2   4   5     1527.06     1480.86     31.44 o 
  -1   4   5     2977.89     2928.40     49.10 o 
   0   4   5      271.98      237.76      8.52 o 
   1   4   5      370.78      409.35     11.22 o 
   2   4   5        2.41        8.99      1.41 o 
   3   4   5      304.14      305.98      7.87 o 
   4   4   5      629.58      578.30     18.85 o 
   5   4   5     1159.45     1303.45     19.66 o 
   6   4   5      277.13      281.98     20.28 o 
   7   4   5       21.07       17.27      2.36 o 
   8   4   5        2.96        6.17      2.06 o 
   9   4   5      170.86      182.13     22.11 o 
  10   4   5        0.01        6.69      1.89 o 
  11   4   5      167.71      148.55     11.72 o 
  12   4   5      108.71      113.80     13.84 o 
  13   4   5      178.59      161.75     13.86 o 
  -9   5   5       55.27       55.03      8.03 o 
  -8   5   5       50.62       59.55     14.91 o 
  -7   5   5       11.10        4.92      9.00 o 
  -6   5   5       29.19       22.61      4.15 o 
  -5   5   5       72.56       41.81      7.93 o 
  -4   5   5      290.17      307.50     18.72 o 
  -3   5   5      104.93      112.22     15.24 o 
  -2   5   5       49.25       46.12      8.15 o 
  -1   5   5      370.67      408.74     19.98 o 
   0   5   5      598.10      525.50     24.01 o 
   1   5   5     1229.46     1297.19     33.49 o 
   2   5   5       36.49       16.01      1.55 o 
   3   5   5       10.21       10.33      1.43 o 
   4   5   5      145.69      157.35      8.96 o 
   5   5   5        3.41        7.02      1.61 o 
   6   5   5        0.08        5.29      2.43 o 
   7   5   5       25.81       27.41      3.76 o 
   8   5   5       75.51       57.54      7.68 o 
   9   5   5       63.28       52.68      9.61 o 
  10   5   5        5.00        4.97      4.62 o 
  11   5   5       35.07       31.46      8.97 o 
  12   5   5       20.51       20.20      6.13 o 
  13   5   5       96.68      103.74     12.50 o 
  -8   6   5      174.54      136.98     10.81 o 
  -7   6   5      297.58      276.79      9.23 o 
  -6   6   5      120.14      114.96      9.16 o 
  -5   6   5       11.86       20.97      5.23 o 
  -4   6   5       13.71       15.42      3.97 o 
  -3   6   5        1.00        5.16      2.52 o 
  -2   6   5       50.32       56.39     12.03 o 
  -1   6   5      171.33      160.18      8.48 o 
   0   6   5      312.28      327.46     13.17 o 
   1   6   5       15.77       12.90      5.06 o 
   2   6   5      930.94      934.73     17.27 o 
   3   6   5     1000.13      976.62     17.19 o 
   4   6   5       42.32       36.13      2.94 o 
   5   6   5      201.76      199.14     11.03 o 
   6   6   5       38.35       28.94      3.97 o 
   7   6   5        1.02        9.35      3.04 o 
   8   6   5       10.10        9.30      2.63 o 
   9   6   5       10.26       10.57      3.14 o 
  10   6   5        3.89        2.81      4.39 o 
  11   6   5        5.26        2.38      3.65 o 
  12   6   5        0.02        8.18      6.03 o 
  -8   7   5       36.85       37.36      6.31 o 
  -7   7   5       47.59       45.55      7.23 o 
  -6   7   5      341.41      322.47      9.69 o 
  -5   7   5      135.87      146.26     10.87 o 
  -4   7   5       61.35       75.36      9.71 o 
  -3   7   5      165.34      175.81     17.61 o 
  -2   7   5       84.64       83.61     17.58 o 
  -1   7   5       87.50       70.76      5.15 o 
   0   7   5       66.76       72.86      5.09 o 
   1   7   5       48.95       50.89      4.80 o 
   2   7   5       30.58       22.31      3.77 o 
   3   7   5      153.08      126.54      6.67 o 
   4   7   5       98.72       87.62      8.18 o 
   5   7   5       26.87       18.39      4.29 o 
   6   7   5       38.06       26.88      7.68 o 
   7   7   5       51.25       49.22      7.51 o 
   8   7   5        5.98       11.54      2.85 o 
   9   7   5       10.76        7.94      2.50 o 
  10   7   5      118.88      105.81      7.56 o 
  11   7   5       29.42       27.77      6.23 o 
  12   7   5        1.07       24.37      9.34 o 
  -7   8   5       48.74       48.19      7.39 o 
  -6   8   5       20.18       21.86      8.21 o 
  -5   8   5      108.24       98.31      5.91 o 
  -4   8   5      196.35      187.22      9.28 o 
  -3   8   5      255.34      216.37     10.21 o 
  -2   8   5       37.76       43.72      6.06 o 
  -1   8   5      342.46      374.45     17.92 o 
   0   8   5      506.82      473.30     15.63 o 
   1   8   5       40.99       39.36      6.59 o 
   2   8   5      190.43      164.13      8.31 o 
   3   8   5       87.44       94.61      8.40 o 
   4   8   5      209.23      188.95      9.92 o 
   5   8   5      231.24      239.75     12.72 o 
   6   8   5        9.90       10.94      2.68 o 
   7   8   5       96.00       90.70      6.07 o 
   8   8   5        8.58       14.44      3.35 o 
   9   8   5       38.44       42.37     10.14 o 
  10   8   5       70.87       51.52     11.53 o 
  11   8   5      140.82      119.75     14.71 o 
  12   8   5       63.82       95.28     11.26 o 
  -6   9   5       82.72       67.53      8.57 o 
  -5   9   5      124.89      122.15     16.57 o 
  -4   9   5       34.40       42.35     14.19 o 
  -3   9   5        2.95        5.69      3.28 o 
  -2   9   5      105.45       89.33      7.15 o 
  -1   9   5       12.54       18.05      3.73 o 
   0   9   5      135.48      142.44     14.22 o 
   1   9   5      679.72      709.71     44.40 o 
   2   9   5       67.25       64.62      6.00 o 
   3   9   5       45.96       32.32      3.87 o 
   4   9   5        4.58        7.77      1.45 o 
   5   9   5        3.95        4.92      1.10 o 
   6   9   5       76.04       56.34      7.27 o 
   7   9   5        2.94       11.65      4.56 o 
   8   9   5       16.42        7.33      2.63 o 
   9   9   5       69.47       58.66      9.12 o 
  10   9   5       39.89       27.87      9.82 o 
  11   9   5        7.71        4.80      2.83 o 
  -5  10   5       40.79       32.17      5.84 o 
  -4  10   5       30.38       27.43      4.75 o 
  -3  10   5       22.27       23.46      5.71 o 
  -2  10   5       93.37       86.90     22.90 o 
  -1  10   5      132.64      119.78     12.71 o 
   0  10   5       32.02       37.76      6.65 o 
   1  10   5        5.39       25.09      7.83 o 
   2  10   5      165.41      193.31     15.33 o 
   3  10   5      169.32      176.96     15.08 o 
   4  10   5        9.19       13.48      6.73 o 
   5  10   5       74.14       60.17     10.13 o 
   6  10   5       24.85       26.33      8.81 o 
   7  10   5       41.09       38.23     10.01 o 
   8  10   5       74.82       72.62     11.60 o 
   9  10   5       39.22       33.87      8.25 o 
  -4  11   5       10.80        9.88      6.28 o 
  -3  11   5        7.70        9.98      6.35 o 
  -2  11   5       49.89       61.26     13.32 o 
  -1  11   5      140.48      169.52     19.66 o 
   0  11   5       91.08      118.79     10.59 o 
   1  11   5       48.87       66.39     11.40 o 
   2  11   5       66.44       80.84     11.11 o 
   3  11   5       19.45       25.73      9.58 o 
   4  11   5        0.13       -0.95      4.02 o 
   5  11   5       35.25       22.33      8.30 o 
   6  11   5        7.70       12.09      7.52 o 
   7  11   5       12.85       34.35     11.67 o 
   8  11   5       76.25       84.27     11.27 o 
   9  11   5       78.82       67.32      8.52 o 
  -2  12   5        0.02       10.73      7.28 o 
  -1  12   5        0.57       14.21     10.02 o 
   0  12   5        8.73       35.11      9.13 o 
   1  12   5       93.86      103.61     13.78 o 
   2  12   5       20.12       20.76      5.77 o 
   3  12   5       44.80       21.39      7.10 o 
   4  12   5       92.48      116.05     14.35 o 
   5  12   5       10.24       11.09      4.20 o 
   6  12   5        1.76        7.71      5.52 o 
   7  12   5       13.33       32.62      9.47 o 
   8  12   5       13.92       24.93     10.21 o 
   1  13   5        0.07        3.72      5.14 o 
   2  13   5       12.84        5.29      4.36 o 
   3  13   5       12.06       22.16      9.72 o 
   4  13   5        2.05        7.59      4.83 o 
   5  13   5       13.91       10.87      5.69 o 
  -5 -12   6       80.32       60.61     18.76 o 
  -4 -12   6       24.96       46.48     13.25 o 
  -3 -12   6        0.11        4.75      3.96 o 
  -2 -12   6        1.34       11.39      6.98 o 
  -1 -12   6       29.33       13.97      6.89 o 
   0 -12   6       72.21       70.26     12.10 o 
   1 -12   6       14.37       24.44     10.24 o 
   2 -12   6       40.05       42.29     12.76 o 
   3 -12   6       52.71       51.61     13.87 o 
  -6 -11   6       13.43        9.65      6.59 o 
  -5 -11   6        4.61       14.34      6.65 o 
  -4 -11   6       13.16       24.80      9.42 o 
  -3 -11   6      271.23      279.81     44.69 o 
  -2 -11   6      260.58      335.10     46.57 o 
  -1 -11   6       32.43       31.96     11.19 o 
   0 -11   6        3.61        9.68      3.78 o 
   1 -11   6       34.98       57.73     14.93 o 
   2 -11   6       56.40       39.39     12.41 o 
   3 -11   6       73.47       64.53     17.41 o 
   4 -11   6       62.66       50.25     13.73 o 
   5 -11   6       45.79       51.74     10.22 o 
  -8 -10   6        0.28        3.62      3.82 o 
  -7 -10   6        1.92        1.66      2.54 o 
  -6 -10   6       14.75       11.60      3.16 o 
  -5 -10   6        2.68        5.89      2.13 o 
  -4 -10   6        6.25        6.97      2.19 o 
  -3 -10   6       20.51       18.74      9.94 o 
  -2 -10   6       74.49       92.39      7.57 o 
  -1 -10   6      355.89      362.53     49.95 o 
   0 -10   6      241.14      225.59     26.15 o 
   1 -10   6      193.64      168.45     32.34 o 
   2 -10   6      181.38      139.80     24.69 o 
   3 -10   6       60.20       47.69      8.98 o 
   4 -10   6       48.19       35.93      8.76 o 
   5 -10   6       16.43        9.87      2.86 o 
   6 -10   6       55.28       61.16     13.74 o 
  -9  -9   6        0.18        6.43      3.06 o 
  -8  -9   6       10.84        7.99      4.67 o 
  -7  -9   6      135.58      162.31     13.74 o 
  -6  -9   6       84.19       92.36     10.70 o 
  -5  -9   6       31.27       31.91      7.02 o 
  -4  -9   6        8.14        5.91      5.69 o 
  -3  -9   6       88.19       84.46      8.65 o 
  -2  -9   6        0.00        5.89      2.36 o 
  -1  -9   6        4.56        5.37      3.31 o 
   0  -9   6      203.51      181.71     26.72 o 
   1  -9   6      229.30      195.89     16.11 o 
   2  -9   6      183.74      199.31     17.10 o 
   3  -9   6      203.41      192.32     24.92 o 
   4  -9   6      283.07      225.12     24.19 o 
   5  -9   6       41.47       49.12      9.08 o 
   6  -9   6       56.70       42.14      6.46 o 
   7  -9   6        0.74        3.42      3.01 o 
  -9  -8   6        7.11       13.22      4.59 o 
  -8  -8   6       15.04       18.53      4.76 o 
  -7  -8   6       52.36       48.45     13.89 o 
  -6  -8   6      166.18      170.22     13.59 o 
  -5  -8   6      473.76      475.70     24.67 o 
  -4  -8   6      209.10      214.38     13.06 o 
  -3  -8   6       23.31       32.64      4.49 o 
  -2  -8   6      261.21      263.54     10.51 o 
  -1  -8   6       16.08       14.44      2.28 o 
   0  -8   6       66.84       64.82      6.61 o 
   1  -8   6       10.20       16.07      2.78 o 
   2  -8   6       97.09       84.62     12.53 o 
   3  -8   6      106.57      113.89     12.15 o 
   4  -8   6      170.23      154.76     22.27 o 
   5  -8   6      321.28      280.41     18.27 o 
   6  -8   6      113.50      109.83     14.48 o 
   7  -8   6       12.32       12.82      3.29 o 
   8  -8   6        7.36       16.65      7.40 o 
 -10  -7   6       64.83       65.30      9.14 o 
  -9  -7   6       99.09       82.69      8.99 o 
  -8  -7   6       89.31      105.43     12.93 o 
  -7  -7   6       60.54       64.87      7.52 o 
  -6  -7   6       33.21       25.91      4.77 o 
  -5  -7   6       29.91       27.77      5.13 o 
  -4  -7   6      155.38      157.64     15.65 o 
  -3  -7   6     1917.29     2122.72     79.32 o 
  -2  -7   6     1673.54     1663.77     70.33 o 
  -1  -7   6       12.25        8.58      2.17 o 
   0  -7   6       20.77       13.11      2.07 o 
   1  -7   6       73.70       61.63      4.85 o 
   2  -7   6        0.01        4.42      1.87 o 
   3  -7   6       45.50       50.57      7.69 o 
   4  -7   6       74.28       71.88      9.89 o 
   5  -7   6       77.25       72.37     12.96 o 
   6  -7   6        0.27        4.24      1.87 o 
   7  -7   6      186.16      146.49     32.62 o 
   8  -7   6        1.52        9.27      4.93 o 
   9  -7   6        1.45       14.82      6.51 o 
 -10  -6   6        1.25        5.84      3.08 o 
  -9  -6   6      154.76      131.93     12.26 o 
  -8  -6   6       31.43       26.43      5.60 o 
  -7  -6   6      114.81      109.24     13.31 o 
  -6  -6   6      211.70      226.64     32.68 o 
  -5  -6   6       50.47       55.80     23.52 o 
  -4  -6   6      186.19      180.49     14.30 o 
  -3  -6   6      165.13      176.27      9.13 o 
  -2  -6   6     1195.35     1194.36     45.09 o 
  -1  -6   6     2572.92     2543.22     62.74 o 
   0  -6   6      210.42      214.72     10.81 o 
   1  -6   6       19.80       24.43      4.35 o 
   2  -6   6       22.79        4.92      2.10 o 
   3  -6   6       45.46       59.91      6.53 o 
   4  -6   6       70.17       77.09     10.37 o 
   5  -6   6        7.08        8.22      1.96 o 
   6  -6   6      272.73      249.49     19.49 o 
   7  -6   6        5.41        5.18      1.60 o 
   8  -6   6       69.88       77.91      8.02 o 
   9  -6   6       59.98       86.53     12.93 o 
  10  -6   6       12.03        0.16      4.56 o 
 -10  -5   6       17.67        8.79      4.67 o 
  -9  -5   6       35.11       20.85      6.90 o 
  -8  -5   6       14.80       21.71      5.40 o 
  -7  -5   6       51.62       47.89      7.12 o 
  -6  -5   6      187.17      183.27     18.51 o 
  -5  -5   6      294.80      301.02     18.50 o 
  -4  -5   6     1144.03     1145.53     52.23 o 
  -3  -5   6      286.19      271.08     16.46 o 
  -2  -5   6       84.65       79.31      6.28 o 
  -1  -5   6      227.47      266.30     15.40 o 
   0  -5   6      944.97      998.02     17.92 o 
   1  -5   6      935.53      908.12     46.15 o 
   2  -5   6      659.34      732.44     26.17 o 
   3  -5   6      235.42      233.47     19.90 o 
   4  -5   6      801.92      820.47     32.18 o 
   5  -5   6       71.37       82.36      8.16 o 
   6  -5   6      329.06      320.58     14.90 o 
   7  -5   6       26.45       15.26      2.44 o 
   8  -5   6        1.32        8.37      2.73 o 
   9  -5   6        5.56       17.40      8.35 o 
  11  -5   6        3.15       16.75      7.83 o 
 -10  -4   6        1.63       10.66      4.10 o 
  -9  -4   6       44.08       54.01     18.14 o 
  -8  -4   6      125.75      141.62     10.82 o 
  -7  -4   6        0.86        4.55      2.30 o 
  -6  -4   6       47.60       49.26      6.68 o 
  -5  -4   6        0.91        5.53      5.89 o 
  -4  -4   6      251.23      251.65     15.40 o 
  -3  -4   6      690.26      687.82     29.41 o 
  -2  -4   6      883.21      834.86     22.16 o 
  -1  -4   6      108.99      115.12      9.27 o 
   0  -4   6        0.11        7.17      2.60 o 
   1  -4   6     1188.70     1309.69     23.26 o 
   2  -4   6     1859.53     1785.35     30.08 o 
   3  -4   6      905.98      962.95     17.90 o 
   4  -4   6       27.72       32.46      3.62 o 
   5  -4   6       81.94       75.20      5.43 o 
   6  -4   6      194.39      213.99     25.46 o 
   7  -4   6       10.04       11.06      2.00 o 
   8  -4   6      188.12      185.92     10.63 o 
   9  -4   6      122.00       74.52     20.80 o 
  10  -4   6        4.43        5.12      3.68 o 
  11  -4   6        0.63       -1.95      4.82 o 
 -11  -3   6       55.98       52.94     11.49 o 
 -10  -3   6       43.30       46.09     13.88 o 
  -9  -3   6       46.80       56.10     15.34 o 
  -8  -3   6      191.77      227.16     11.20 o 
  -7  -3   6       46.91       38.87      4.70 o 
  -6  -3   6      264.01      264.52     16.77 o 
  -5  -3   6       88.19      104.12     17.53 o 
  -4  -3   6        4.42       13.01      6.64 o 
  -3  -3   6      159.77      134.12     12.69 o 
  -2  -3   6        0.31        9.94      4.19 o 
  -1  -3   6       14.69       20.71      1.99 o 
   0  -3   6      134.83      143.48      8.80 o 
   1  -3   6      830.52      893.04     17.88 o 
   2  -3   6        0.01        5.63      1.91 o 
   3  -3   6      564.32      569.16     19.72 o 
   4  -3   6       77.44       67.24      6.58 o 
   5  -3   6      227.86      237.39     16.25 o 
   6  -3   6        5.42        5.71      1.70 o 
   7  -3   6      187.95      190.71     14.83 o 
   8  -3   6       20.55       15.72      2.24 o 
   9  -3   6      130.29      161.00     29.67 o 
  10  -3   6      225.18      228.61     12.95 o 
  11  -3   6       57.93       40.65     11.23 o 
  12  -3   6       33.22       45.74     13.08 o 
 -11  -2   6        7.09        3.68      4.24 o 
 -10  -2   6       28.86       27.54      4.82 o 
  -9  -2   6       30.12       36.42      7.54 o 
  -8  -2   6       31.42       30.89     13.41 o 
  -7  -2   6      243.90      223.44     15.52 o 
  -6  -2   6      553.15      577.47     23.64 o 
  -5  -2   6      320.62      292.51     17.78 o 
  -4  -2   6      175.85      180.55      9.96 o 
  -3  -2   6       65.50       53.10      5.20 o 
  -2  -2   6      123.18       91.12      7.77 o 
  -1  -2   6      967.14      749.40     13.12 o 
   0  -2   6      209.24      227.56      6.10 o 
   1  -2   6     1772.28     1874.56     25.04 o 
   2  -2   6      183.58      200.87      5.47 o 
   3  -2   6       65.27       74.16      4.27 o 
   4  -2   6      137.80      158.94     10.17 o 
   5  -2   6       68.06       53.32     10.76 o 
   6  -2   6       95.70      107.85      7.76 o 
   7  -2   6      142.09      143.70      7.01 o 
   8  -2   6        0.99       12.60      5.58 o 
   9  -2   6        1.31       10.29      5.63 o 
  10  -2   6       28.68       29.44      9.95 o 
  11  -2   6       53.53       82.46     13.80 o 
  12  -2   6       83.06      100.87     12.04 o 
 -11  -1   6       34.84       32.03      9.22 o 
 -10  -1   6        7.20        5.19      6.69 o 
  -9  -1   6       46.00       61.39      7.10 o 
  -8  -1   6        2.05        5.13      2.49 o 
  -7  -1   6      280.20      262.08     23.36 o 
  -6  -1   6      294.78      257.10     16.60 o 
  -5  -1   6      364.47      311.94     18.72 o 
  -4  -1   6     2174.41     2069.53     57.39 o 
  -3  -1   6      723.55      639.12     19.30 o 
  -2  -1   6        1.80        5.97      2.43 o 
  -1  -1   6      722.87      762.08     13.28 o 
   0  -1   6       82.29      139.27      6.16 o 
   1  -1   6      570.66      661.59      7.56 o 
   2  -1   6      126.55      130.62      5.46 o 
   3  -1   6      272.56      256.71      6.58 o 
   4  -1   6     1141.02     1246.59     36.78 o 
   5  -1   6       43.45       66.88      4.14 o 
   6  -1   6      615.01      758.97     23.89 o 
   7  -1   6        4.55        4.94      1.00 o 
   8  -1   6      296.87      331.68     50.41 o 
   9  -1   6      463.67      486.35     68.71 o 
  10  -1   6       22.18       24.02      8.32 o 
  11  -1   6        4.95        9.88      4.28 o 
  12  -1   6       55.84       52.97     11.83 o 
 -10   0   6       10.29        7.73      4.34 o 
  -9   0   6       10.52        8.36      3.28 o 
  -8   0   6        4.72        5.40      2.64 o 
  -7   0   6       35.77       34.44     20.75 o 
  -6   0   6       11.27       10.71      3.82 o 
  -5   0   6      108.44      102.62     13.72 o 
  -4   0   6        2.20       11.10      3.13 o 
  -3   0   6     1081.08      973.87     37.88 o 
  -2   0   6     2377.17     2345.39     44.30 o 
  -1   0   6      118.32       94.38      5.25 o 
   0   0   6      164.14      171.84      9.58 o 
   1   0   6      590.23      586.41     11.89 o 
   2   0   6       74.18      115.66      4.95 o 
   3   0   6      661.51      702.29     15.78 o 
   4   0   6       14.28       20.63      2.17 o 
   5   0   6        6.77       10.05      1.16 o 
   6   0   6       17.00        9.01      1.72 o 
   7   0   6      371.48      388.97     36.35 o 
   8   0   6      263.50      361.85     56.26 o 
   9   0   6      285.57      300.27     40.59 o 
  10   0   6      109.17      137.90     27.14 o 
  11   0   6       14.32        2.87      4.02 o 
  12   0   6       55.70       66.91     16.42 o 
  13   0   6        0.71        7.78      4.74 o 
 -10   1   6      130.85      126.26      7.16 o 
  -9   1   6       30.95       41.11     10.14 o 
  -8   1   6       26.73       12.18      5.83 o 
  -7   1   6       15.50       14.02      4.08 o 
  -6   1   6        1.30        4.60      5.00 o 
  -5   1   6       11.51       12.73      4.21 o 
  -4   1   6      204.89      214.15     11.59 o 
  -3   1   6      523.29      510.82     17.93 o 
  -2   1   6        2.43        8.93      7.53 o 
  -1   1   6     2915.81     2794.96     36.65 o 
   0   1   6     2464.97     2431.80     26.45 o 
   1   1   6      746.52      892.86     14.70 o 
   2   1   6        3.72        6.60      1.24 o 
   3   1   6      301.86      292.75      7.34 o 
   4   1   6      356.90      443.06     11.94 o 
   5   1   6     1269.73     1285.01     22.48 o 
   6   1   6        3.29        7.40      1.43 o 
   7   1   6       25.16       17.79      2.51 o 
   8   1   6       12.49       10.86      5.84 o 
   9   1   6        6.37        8.64      3.44 o 
  10   1   6       86.03      111.58     25.09 o 
  11   1   6       38.58       51.35     13.63 o 
  12   1   6       11.78       10.86      4.95 o 
  13   1   6        1.56        5.81      4.50 o 
 -10   2   6      103.02       78.98     11.01 o 
  -9   2   6      345.94      351.70     21.84 o 
  -8   2   6      184.33      207.25     23.13 o 
  -7   2   6       36.82       24.24      4.06 o 
  -6   2   6       85.06      107.26     10.51 o 
  -5   2   6       54.82       59.05      6.15 o 
  -4   2   6       51.48       52.34      7.78 o 
  -3   2   6       24.75       19.90      3.41 o 
  -2   2   6      711.91      688.71     40.20 o 
  -1   2   6      480.98      396.81     11.24 o 
   0   2   6       15.18       21.80      4.04 o 
   1   2   6      979.27     1106.82     15.62 o 
   2   2   6       17.15       30.61      3.11 o 
   3   2   6     1885.68     2064.67     27.41 o 
   4   2   6      304.21      342.22      8.37 o 
   5   2   6       97.85      122.35      5.34 o 
   6   2   6     1013.58     1075.53     19.44 o 
   7   2   6      979.41      939.63     45.35 o 
   8   2   6       82.43       61.29      8.06 o 
   9   2   6        0.17        2.58      2.35 o 
  10   2   6      139.18      185.46     26.94 o 
  11   2   6      117.16      100.70     12.10 o 
  12   2   6       42.61       51.68      9.58 o 
  13   2   6        1.24        3.52      5.02 o 
 -10   3   6       15.30       12.36      5.91 o 
  -9   3   6       51.35       39.10      6.70 o 
  -8   3   6      242.48      228.50     21.29 o 
  -7   3   6      184.62      210.96     10.46 o 
  -6   3   6       83.16       77.11      9.32 o 
  -5   3   6      433.69      390.30     16.87 o 
  -4   3   6      430.19      457.25     21.81 o 
  -3   3   6      166.70      204.68     11.10 o 
  -2   3   6      154.00      108.57      7.80 o 
  -1   3   6      200.00      174.26     10.64 o 
   0   3   6     1450.44     1471.60     27.15 o 
   1   3   6      996.47     1040.84     17.19 o 
   2   3   6      254.56      277.72     10.80 o 
   3   3   6        4.11        8.73      1.68 o 
   4   3   6      106.76      128.86      4.53 o 
   5   3   6      111.70      115.69      6.96 o 
   6   3   6       70.80       58.31      5.80 o 
   7   3   6      304.36      288.32     28.51 o 
   8   3   6     1601.68     1627.79     49.48 o 
   9   3   6      518.13      506.84     25.97 o 
  10   3   6      181.26      200.12     30.06 o 
  11   3   6       66.63       81.11     10.54 o 
  12   3   6       42.40       75.64     10.60 o 
  13   3   6       27.57       19.91      9.15 o 
  -9   4   6       29.22       43.49     13.81 o 
  -8   4   6       12.14       13.42      3.55 o 
  -7   4   6       51.92       68.58     12.47 o 
  -6   4   6       15.27       14.61      3.53 o 
  -5   4   6      290.28      310.54     13.82 o 
  -4   4   6      788.60      800.94     22.80 o 
  -3   4   6      477.95      453.26     19.35 o 
  -2   4   6      511.87      492.69     44.99 o 
  -1   4   6      144.28      133.75      9.34 o 
   0   4   6      251.78      244.44      8.85 o 
   1   4   6      172.88      172.19      8.86 o 
   2   4   6       21.60       38.37      3.07 o 
   3   4   6       53.42       65.79      8.05 o 
   4   4   6      369.69      425.61     14.10 o 
   5   4   6     1291.94     1344.09     47.24 o 
   6   4   6       48.27       30.01      6.97 o 
   7   4   6      190.70      185.97     13.36 o 
   8   4   6        0.06        5.60      1.95 o 
   9   4   6       47.46       35.06      4.29 o 
  10   4   6      465.44      501.17     19.38 o 
  11   4   6      563.74      723.09     59.61 o 
  12   4   6      122.01      114.04     15.16 o 
  13   4   6       59.00       54.81     12.25 o 
  -9   5   6        0.43        7.97      3.20 o 
  -8   5   6        0.08        3.06      2.03 o 
  -7   5   6        2.35        5.27      7.13 o 
  -6   5   6       20.81       27.07      6.12 o 
  -5   5   6      229.54      233.08     11.83 o 
  -4   5   6      329.57      308.69     27.52 o 
  -3   5   6       41.46       32.55      5.47 o 
  -2   5   6        0.05       11.20      3.51 o 
  -1   5   6     1247.94     1209.06     53.04 o 
   0   5   6      570.93      542.21     18.29 o 
   1   5   6        8.97       11.17      2.09 o 
   2   5   6      219.71      180.09     10.78 o 
   3   5   6      178.24      196.17     12.02 o 
   4   5   6       21.29       20.57      4.75 o 
   5   5   6       10.05        8.17      3.11 o 
   6   5   6      187.13      201.74     21.06 o 
   7   5   6      635.99      591.97     42.18 o 
   8   5   6        2.43        3.69      1.47 o 
   9   5   6       37.72       39.77      7.93 o 
  10   5   6       20.69       14.16      6.97 o 
  12   5   6      218.96      203.44     21.10 o 
  13   5   6       80.54       87.51     11.02 o 
  -8   6   6       79.58       76.53      6.00 o 
  -7   6   6       39.72       38.78     11.31 o 
  -6   6   6        4.56        5.08      3.18 o 
  -5   6   6      133.42      123.44     11.16 o 
  -4   6   6      102.59      122.75     10.89 o 
  -3   6   6       63.51       68.00      8.73 o 
  -2   6   6      149.52      141.24     12.38 o 
  -1   6   6      341.08      298.15     13.69 o 
   0   6   6      340.79      322.30     15.46 o 
   1   6   6      329.47      313.63     12.60 o 
   2   6   6       58.24       62.04      7.41 o 
   3   6   6       44.96       49.57      3.93 o 
   4   6   6      484.15      492.95     13.50 o 
   5   6   6      375.86      346.29     16.52 o 
   6   6   6      499.73      497.87     16.19 o 
   7   6   6        4.40        6.59      4.08 o 
   8   6   6      325.02      313.71     24.50 o 
   9   6   6       44.98       46.70     14.90 o 
  10   6   6        1.36        6.77      2.99 o 
  11   6   6        5.27       20.56      8.17 o 
  12   6   6        4.45        5.86      4.80 o 
  -7   7   6       52.44       61.65      6.62 o 
  -6   7   6       82.40       75.64     11.82 o 
  -5   7   6        3.95       14.53      3.93 o 
  -4   7   6       40.17       37.43      5.25 o 
  -3   7   6       43.01       53.05      8.51 o 
  -2   7   6      344.45      336.86     17.27 o 
  -1   7   6        0.06        6.04      7.59 o 
   0   7   6      333.11      351.55     12.67 o 
   1   7   6        5.44        8.34      3.52 o 
   2   7   6       33.96       27.92      6.14 o 
   3   7   6       37.17       34.28      5.09 o 
   4   7   6      382.46      362.56     13.38 o 
   5   7   6       35.02       32.47      3.91 o 
   6   7   6        2.43        6.54      2.60 o 
   7   7   6      571.03      589.01     37.56 o 
   8   7   6      178.78      169.58     11.94 o 
   9   7   6       10.82       19.98      5.19 o 
  10   7   6       10.91        6.51      2.84 o 
  11   7   6       20.58       27.98      8.10 o 
  12   7   6       14.41       19.21      7.86 o 
  -6   8   6       10.91       10.71      4.23 o 
  -5   8   6       71.24       71.44      7.86 o 
  -4   8   6      143.73      157.97     19.01 o 
  -3   8   6      226.41      215.52     10.02 o 
  -2   8   6       78.06       66.72      9.97 o 
  -1   8   6      179.34      212.10     16.63 o 
   0   8   6      219.94      200.62     26.46 o 
   1   8   6        2.74        2.98      4.11 o 
   2   8   6       63.41       50.35      4.60 o 
   3   8   6      224.87      231.37     11.85 o 
   4   8   6      269.76      266.57     14.09 o 
   5   8   6       49.39       42.19      5.25 o 
   6   8   6        4.10        4.85      2.29 o 
   7   8   6       25.82       29.54      4.57 o 
   8   8   6      156.00      157.57     12.10 o 
   9   8   6      123.92      137.78     13.13 o 
  10   8   6      114.22      149.25     10.40 o 
  11   8   6       55.11       56.72      7.81 o 
  12   8   6        4.75        8.20      3.78 o 
  -6   9   6       39.38       32.47      5.83 o 
  -5   9   6       13.88        9.64      4.48 o 
  -4   9   6        3.28        6.65      2.66 o 
  -3   9   6        3.95        3.70      5.88 o 
  -2   9   6      131.62      127.80     10.35 o 
  -1   9   6      120.26      121.63     11.03 o 
   0   9   6       70.13       68.74      8.91 o 
   1   9   6        7.33       13.56      2.35 o 
   2   9   6       32.45       27.29      3.46 o 
   3   9   6       17.01       24.02      3.32 o 
   4   9   6      166.66      163.84     17.36 o 
   5   9   6       39.95       30.70      4.37 o 
   6   9   6        2.50        7.95      2.23 o 
   7   9   6       40.97       40.92      6.61 o 
   8   9   6       11.52        9.47      4.46 o 
   9   9   6       74.26       52.51      6.86 o 
  10   9   6       60.28       47.95      8.35 o 
  11   9   6      104.84      120.87      7.41 o 
  -4  10   6        0.07        5.18      2.31 o 
  -3  10   6        2.82       12.16      3.70 o 
  -2  10   6       18.56       19.20      4.39 o 
  -1  10   6        0.11       10.20      3.33 o 
   0  10   6        7.90       15.05      5.23 o 
   1  10   6       11.73       14.93      5.08 o 
   2  10   6        7.39       11.60      5.89 o 
   3  10   6       17.61       36.48     11.22 o 
   4  10   6       84.73       54.66      8.92 o 
   5  10   6      200.35      219.23     15.70 o 
   6  10   6       13.41       14.31      6.20 o 
   7  10   6        6.57        9.93      6.00 o 
   8  10   6       10.37       18.90      7.24 o 
   9  10   6       83.43      104.07     12.11 o 
  10  10   6       21.27       18.08      7.99 o 
  -3  11   6       17.38       24.72     10.61 o 
  -2  11   6       39.79       52.15     12.17 o 
  -1  11   6       21.13       16.97      8.89 o 
   0  11   6       61.64       75.48     12.52 o 
   1  11   6       29.20       25.79      7.38 o 
   2  11   6        6.30        5.28      4.06 o 
   3  11   6       13.25        9.02      4.90 o 
   4  11   6       98.19      156.35     11.54 o 
   5  11   6        7.24       22.99      8.20 o 
   6  11   6        2.80       17.11      7.63 o 
   7  11   6       84.46       89.19     11.71 o 
   8  11   6       21.36       33.85      8.68 o 
   9  11   6        4.63       11.83      6.71 o 
  -1  12   6       38.74       42.35     11.10 o 
   0  12   6        0.78        2.19      5.66 o 
   1  12   6       22.33       26.01     10.48 o 
   2  12   6       93.47       91.99     12.36 o 
   3  12   6       91.62      100.60     14.11 o 
   4  12   6       21.00        9.63      4.61 o 
   5  12   6       22.42       20.47      5.71 o 
   6  12   6       36.65       29.15      9.00 o 
   7  12   6       19.19       27.81      9.01 o 
   3  13   6       38.53       62.83     13.06 o 
   4  13   6       15.06       29.77      8.52 o 
  -2 -12   7       25.80       10.74      7.38 o 
  -1 -12   7       43.88       47.72     11.45 o 
   0 -12   7       28.63       42.35     12.72 o 
   1 -12   7        5.54       15.14      7.11 o 
   2 -12   7        0.02        9.96      5.12 o 
  -6 -11   7       56.53       44.58     10.43 o 
  -5 -11   7      120.18      130.93     29.75 o 
  -4 -11   7      292.98      312.53     40.75 o 
  -3 -11   7       65.70       51.59     14.39 o 
  -2 -11   7        2.26        9.80      3.37 o 
  -1 -11   7        9.28       13.32      3.93 o 
   0 -11   7       14.59       19.13      7.08 o 
   1 -11   7       18.71       12.32      5.66 o 
   2 -11   7        9.95       15.23      5.42 o 
   3 -11   7       62.08       66.81     21.57 o 
   4 -11   7       14.39        8.25      3.82 o 
  -7 -10   7       24.71       37.66     10.91 o 
  -6 -10   7       31.68       17.07      4.91 o 
  -5 -10   7       26.84       20.61      7.26 o 
  -4 -10   7      195.49      233.50     16.91 o 
  -3 -10   7      408.51      433.46     18.39 o 
  -2 -10   7      157.33      129.45     16.97 o 
  -1 -10   7       17.96       26.59      5.53 o 
   0 -10   7        2.45        9.43      2.99 o 
   1 -10   7      101.85       89.25     26.62 o 
   2 -10   7       73.99       86.07     20.58 o 
   3 -10   7        4.81        3.01      5.33 o 
   4 -10   7       61.80       43.10      8.87 o 
   5 -10   7       49.43       53.56     11.21 o 
   6 -10   7        8.12       11.33      2.63 o 
  -8  -9   7        6.62        9.83      5.40 o 
  -7  -9   7        4.36        5.93      2.14 o 
  -6  -9   7        9.58       11.42      9.38 o 
  -5  -9   7       68.15       76.11      8.82 o 
  -4  -9   7        5.15        8.75      3.33 o 
  -3  -9   7       13.36        7.60      3.35 o 
  -2  -9   7      273.44      244.92     27.56 o 
  -1  -9   7      104.95       96.52      9.44 o 
   0  -9   7       88.22       90.15      9.08 o 
   1  -9   7       39.20       47.71      7.45 o 
   2  -9   7       39.10       56.91     11.27 o 
   3  -9   7      133.52      116.90     14.14 o 
   4  -9   7       12.19       10.34      3.05 o 
   5  -9   7        2.60        2.36      4.69 o 
   6  -9   7        0.89        1.90      1.26 o 
   7  -9   7       12.39        2.82      2.95 o 
  -9  -8   7        8.31       19.86     10.37 o 
  -8  -8   7       47.07       33.71     12.72 o 
  -7  -8   7      125.73      133.70     14.44 o 
  -6  -8   7      104.57      124.97      7.87 o 
  -5  -8   7      117.07      125.40     11.43 o 
  -4  -8   7        1.84       10.04      3.04 o 
  -3  -8   7       36.61       41.30      7.92 o 
  -2  -8   7       66.45       56.98      7.94 o 
  -1  -8   7       28.04       43.47      9.82 o 
   0  -8   7        9.09       11.47      2.69 o 
   1  -8   7       49.01       41.13      8.53 o 
   2  -8   7        0.95        7.33      1.66 o 
   3  -8   7       37.31       46.68      7.76 o 
   4  -8   7      116.43      101.34     21.66 o 
   5  -8   7       12.57       10.01      3.00 o 
   6  -8   7        3.30        4.87      1.83 o 
   7  -8   7       18.24       17.23      3.36 o 
   8  -8   7        6.24       17.16      6.98 o 
  -9  -7   7       96.65      112.03      8.23 o 
  -8  -7   7       15.46       14.59      4.09 o 
  -7  -7   7       18.44       17.02      4.22 o 
  -6  -7   7       58.40       60.73      6.58 o 
  -5  -7   7      388.59      422.59     17.64 o 
  -4  -7   7      184.61      187.04     18.78 o 
  -3  -7   7       38.21       48.67      8.19 o 
  -2  -7   7      285.41      273.86     21.31 o 
  -1  -7   7       20.21       31.13      6.62 o 
   0  -7   7       32.59       34.05      4.70 o 
   1  -7   7      262.79      272.56     18.70 o 
   2  -7   7      196.74      193.88     21.80 o 
   3  -7   7        6.36        4.75      3.90 o 
   4  -7   7        0.14        2.78      4.47 o 
   5  -7   7       13.47       13.92      3.57 o 
   6  -7   7       21.55       33.79      8.07 o 
   7  -7   7       11.91       12.28      7.74 o 
   8  -7   7       54.76       41.73     10.38 o 
   9  -7   7       82.20       77.59      9.38 o 
 -10  -6   7       64.30       57.74      8.61 o 
  -9  -6   7      103.93      138.95      7.63 o 
  -8  -6   7       84.78      108.93      8.81 o 
  -7  -6   7      175.64      167.48     20.81 o 
  -6  -6   7      169.81      151.09     13.56 o 
  -5  -6   7       23.47       18.63      4.49 o 
  -4  -6   7      386.85      401.20     17.08 o 
  -3  -6   7      955.71     1042.00     40.39 o 
  -2  -6   7      696.96      656.89     44.49 o 
  -1  -6   7      916.21      935.21     25.81 o 
   0  -6   7      143.21      117.92      9.86 o 
   1  -6   7       21.97       45.07      7.00 o 
   2  -6   7      159.37      156.22     17.78 o 
   3  -6   7      643.75      740.09     47.66 o 
   4  -6   7       66.52       72.19      9.52 o 
   5  -6   7      337.76      336.06     34.05 o 
   6  -6   7      422.20      402.85     34.73 o 
   7  -6   7        1.07        3.82      1.36 o 
   8  -6   7       22.67        7.16      3.54 o 
   9  -6   7       34.43       40.87     15.89 o 
  10  -6   7       44.78       18.55      7.81 o 
 -10  -5   7        7.95       14.33      4.44 o 
  -9  -5   7       71.70       56.16     19.79 o 
  -8  -5   7        0.22        7.27      2.98 o 
  -7  -5   7      345.37      375.07     15.65 o 
  -6  -5   7      729.46      779.17     33.29 o 
  -5  -5   7      807.96      819.05     31.86 o 
  -4  -5   7       43.31       39.65     11.39 o 
  -3  -5   7        4.38       13.84      7.56 o 
  -2  -5   7        4.23       14.70      3.58 o 
  -1  -5   7      314.88      298.28     30.04 o 
   0  -5   7      301.72      303.98     15.46 o 
   1  -5   7       15.34       12.40      2.47 o 
   2  -5   7      370.13      325.54     19.25 o 
   3  -5   7        0.25       11.92      3.40 o 
   4  -5   7      741.35      782.23     36.35 o 
   5  -5   7      331.32      355.19     31.19 o 
   6  -5   7        6.16        6.23      2.65 o 
   7  -5   7      162.91      154.52     13.77 o 
   8  -5   7       38.71       44.68     12.50 o 
   9  -5   7        4.02        5.26      4.31 o 
  10  -5   7       34.32       34.74      9.28 o 
  11  -5   7        8.07        4.03      4.16 o 
 -10  -4   7        0.07        8.83     10.92 o 
  -9  -4   7      147.75      149.34     13.64 o 
  -8  -4   7       69.65       66.95      8.54 o 
  -7  -4   7       59.29       40.26      5.46 o 
  -6  -4   7       20.92       11.40     11.49 o 
  -5  -4   7      516.56      534.95     22.31 o 
  -4  -4   7     1308.52     1315.48     55.32 o 
  -3  -4   7      309.76      324.69     19.54 o 
  -2  -4   7        3.69       10.39      3.64 o 
  -1  -4   7      101.06      105.46      7.74 o 
   0  -4   7      225.28      224.51      9.18 o 
   1  -4   7      139.55      151.90     22.59 o 
   2  -4   7        1.77        3.61      1.95 o 
   3  -4   7      448.47      439.22     19.63 o 
   4  -4   7       95.33       96.47      8.04 o 
   5  -4   7       91.42       73.81      6.52 o 
   6  -4   7      324.42      322.44     24.67 o 
   7  -4   7      282.42      269.55     16.60 o 
   8  -4   7        0.06        3.53      1.78 o 
   9  -4   7      105.85       86.27     16.50 o 
  10  -4   7       54.22       49.25     11.70 o 
  11  -4   7        6.05       11.75      7.20 o 
 -10  -3   7       35.53       41.93      7.16 o 
  -9  -3   7      130.73      128.65     10.01 o 
  -8  -3   7       63.75       52.90      8.65 o 
  -7  -3   7        2.88       12.32      4.22 o 
  -6  -3   7        0.58        3.76      4.80 o 
  -5  -3   7      146.29      162.48     11.53 o 
  -4  -3   7        5.05       13.10      4.82 o 
  -3  -3   7      522.25      500.30     36.10 o 
  -2  -3   7      118.38       97.93      7.60 o 
  -1  -3   7       62.69       70.78      5.78 o 
   0  -3   7      904.63      886.16     20.54 o 
   1  -3   7       62.78       61.81      4.96 o 
   2  -3   7     1150.65     1174.44     25.52 o 
   3  -3   7      829.89      815.89     18.50 o 
   4  -3   7      147.67      146.36      8.61 o 
   5  -3   7       99.60      107.48      7.78 o 
   6  -3   7      275.89      258.45     12.16 o 
   7  -3   7       81.66       83.08      7.27 o 
   8  -3   7      525.84      491.10     24.80 o 
   9  -3   7      136.76      133.36     21.32 o 
  10  -3   7       57.71       50.83     12.54 o 
  11  -3   7       18.97        5.37      4.10 o 
  12  -3   7        2.89       10.10      6.18 o 
 -10  -2   7       73.02       68.38     15.51 o 
  -9  -2   7      203.91      220.89     14.69 o 
  -8  -2   7      103.97      140.07      7.85 o 
  -7  -2   7       73.57       89.52      6.73 o 
  -6  -2   7        5.96        7.04      3.44 o 
  -5  -2   7       68.14       63.51      9.04 o 
  -4  -2   7      804.86      870.31     28.60 o 
  -3  -2   7      525.27      470.91     15.45 o 
  -2  -2   7        0.69       11.35      3.79 o 
  -1  -2   7      597.46      488.08     32.93 o 
   0  -2   7      976.02      968.85     22.07 o 
   1  -2   7      412.79      390.53     16.49 o 
   2  -2   7        0.28        6.17      2.10 o 
   3  -2   7       21.87       20.39      2.00 o 
   4  -2   7     1039.85     1083.81     19.09 o 
   5  -2   7      414.11      407.71     18.67 o 
   6  -2   7       50.08       46.84      4.95 o 
   7  -2   7       14.47        9.88      2.31 o 
   8  -2   7       21.90       20.30      3.82 o 
   9  -2   7      206.38      224.63     27.53 o 
  10  -2   7      359.49      320.59     27.35 o 
  11  -2   7      251.58      228.43     44.15 o 
 -10  -1   7       21.38       24.70      5.89 o 
  -9  -1   7       29.59       33.98      7.14 o 
  -8  -1   7       52.48       68.15      7.67 o 
  -7  -1   7      197.06      223.81     12.07 o 
  -6  -1   7      262.95      286.35     13.01 o 
  -5  -1   7      165.54      145.79     10.22 o 
  -4  -1   7      109.75      118.18     14.98 o 
  -3  -1   7        0.03        8.02      3.34 o 
  -2  -1   7       72.32       74.45      6.02 o 
  -1  -1   7       85.72      135.74     22.77 o 
   0  -1   7      884.43      838.84     44.28 o 
   1  -1   7     1189.24     1297.66     36.62 o 
   2  -1   7      242.42      249.40      7.62 o 
   3  -1   7      575.52      577.33     16.17 o 
   4  -1   7       52.17       49.26      4.28 o 
   5  -1   7        8.82       10.47      1.91 o 
   6  -1   7       70.94       65.92      4.07 o 
   7  -1   7      560.68      549.51     20.61 o 
   8  -1   7      588.60      536.91     35.64 o 
   9  -1   7      195.19      203.72     36.65 o 
  10  -1   7       29.27       44.71      9.20 o 
  11  -1   7      133.41      159.31     23.67 o 
  12  -1   7       83.32       55.85     11.84 o 
 -10   0   7        0.03        7.60      3.08 o 
  -9   0   7       23.24       27.35      6.37 o 
  -8   0   7       86.79      103.20     15.17 o 
  -7   0   7        1.15        7.00      3.33 o 
  -6   0   7       40.31       31.05      7.27 o 
  -5   0   7      500.02      472.83     45.49 o 
  -4   0   7      884.58      841.27     59.16 o 
  -3   0   7        5.27       16.98      4.09 o 
  -2   0   7       43.03       36.13      4.90 o 
  -1   0   7      179.03      156.51      7.75 o 
   0   0   7       11.09       21.03      6.23 o 
   1   0   7      725.49      653.48     31.52 o 
   2   0   7      121.87      132.63      7.15 o 
   3   0   7       70.98       55.99      3.30 o 
   4   0   7       97.03       81.95      5.53 o 
   5   0   7      674.46      654.18     16.23 o 
   6   0   7      913.95      914.59     21.57 o 
   7   0   7        4.55        4.66      1.11 o 
   8   0   7     1246.69     1279.63     40.34 o 
   9   0   7      890.06      956.74     82.79 o 
  10   0   7       84.77       84.26     19.02 o 
  11   0   7      116.24      140.19     26.15 o 
  12   0   7       78.62       64.62     14.45 o 
 -10   1   7       12.20        9.33     12.65 o 
  -9   1   7       26.19       16.70     15.49 o 
  -8   1   7       97.72       96.77     14.88 o 
  -7   1   7       32.01       26.29      8.68 o 
  -6   1   7       98.55       78.50      9.41 o 
  -5   1   7       40.12       36.51      7.24 o 
  -4   1   7        9.12       15.63      3.74 o 
  -3   1   7       93.46       82.01      6.87 o 
  -2   1   7      544.55      514.39     18.22 o 
  -1   1   7       69.75       68.49      5.19 o 
   0   1   7       46.37       34.06      3.54 o 
   1   1   7      165.56      163.03      7.23 o 
   2   1   7     2039.63     2050.29     66.88 o 
   3   1   7     2090.41     2348.89     39.68 o 
   4   1   7     1202.92     1274.89     22.50 o 
   5   1   7       12.94       15.56      2.01 o 
   6   1   7       23.54       27.04      6.87 o 
   7   1   7      296.05      320.84     24.14 o 
   8   1   7        0.52        2.91      1.13 o 
   9   1   7       43.24       36.65      7.91 o 
  10   1   7       30.27       30.77      8.60 o 
  11   1   7      120.50      106.69     17.80 o 
  12   1   7       27.73       34.93      9.18 o 
  13   1   7       66.43       73.12      9.76 o 
  -9   2   7       21.34       25.28      8.02 o 
  -8   2   7       22.32       30.72      6.23 o 
  -7   2   7       14.35       19.43      5.24 o 
  -6   2   7        0.45       12.52      3.88 o 
  -5   2   7       17.18       10.74      3.02 o 
  -4   2   7        0.35        7.25      3.01 o 
  -3   2   7      413.21      380.38     19.11 o 
  -2   2   7      211.36      203.26      8.83 o 
  -1   2   7      622.76      663.66     79.86 o 
   0   2   7       91.45       95.55      7.74 o 
   1   2   7     1030.85     1036.26     23.26 o 
   2   2   7      381.50      446.00     13.05 o 
   3   2   7      116.41      119.84      5.12 o 
   4   2   7     2457.42     2570.71     43.37 o 
   5   2   7     2415.09     2484.45     40.89 o 
   6   2   7      109.92      115.51      9.72 o 
   7   2   7       78.23       78.73     13.81 o 
   8   2   7       80.42       56.96      7.96 o 
   9   2   7      347.33      345.21     21.82 o 
  10   2   7      234.98      257.44     32.21 o 
  11   2   7       52.53       38.29     12.22 o 
  12   2   7        2.76        2.32      4.41 o 
  13   2   7       39.45       41.05      9.81 o 
  -9   3   7       31.23       28.98      5.87 o 
  -8   3   7      223.83      185.11     13.19 o 
  -7   3   7      181.44      204.82      8.47 o 
  -6   3   7       29.73       31.77      6.06 o 
  -5   3   7        4.29        8.92      3.03 o 
  -4   3   7      256.93      248.04     15.74 o 
  -3   3   7       21.37       26.71      9.02 o 
  -2   3   7      335.16      320.45     16.22 o 
  -1   3   7      292.44      273.67     10.85 o 
   0   3   7     1385.22     1480.17     91.06 o 
   1   3   7       25.12       27.88      3.34 o 
   2   3   7        8.23       10.60      1.91 o 
   3   3   7      326.12      362.27     16.45 o 
   4   3   7      107.07      128.39      7.13 o 
   5   3   7      670.00      641.04     23.44 o 
   6   3   7     1859.86     1845.75     41.83 o 
   7   3   7      858.79      889.81     65.29 o 
   8   3   7      295.19      298.43     19.76 o 
   9   3   7      142.33      135.29     13.43 o 
  10   3   7       23.30       12.18      2.45 o 
  11   3   7       16.92       26.98      7.97 o 
  12   3   7       20.94       16.54      5.87 o 
  13   3   7        0.96        4.13      5.14 o 
  -9   4   7       12.90        5.45      2.71 o 
  -8   4   7       54.59       71.61     12.69 o 
  -7   4   7       86.28       59.15      7.61 o 
  -6   4   7      104.17       99.53     14.76 o 
  -5   4   7      153.40      165.00      7.62 o 
  -4   4   7       26.71       35.77      9.04 o 
  -3   4   7       89.04       68.08      6.65 o 
  -2   4   7      172.98      141.25      9.65 o 
  -1   4   7        0.75        9.36      3.34 o 
   0   4   7      260.76      262.78     10.33 o 
   1   4   7      190.57      170.21     10.34 o 
   2   4   7      253.67      244.87     15.79 o 
   3   4   7      505.91      501.01     14.14 o 
   4   4   7      396.41      349.95     37.95 o 
   5   4   7       44.36       45.24      4.90 o 
   6   4   7       12.95        8.15      2.71 o 
   7   4   7      392.33      378.47     27.75 o 
   8   4   7      680.34      676.49     54.96 o 
   9   4   7      250.12      279.98     15.13 o 
  10   4   7       50.70       52.25     24.97 o 
  11   4   7      167.17      184.80     33.86 o 
  12   4   7       70.35       70.98     10.07 o 
  13   4   7        1.27        5.73      4.39 o 
  -8   5   7       35.52       23.69     15.47 o 
  -7   5   7       10.35       12.40      4.84 o 
  -6   5   7       39.62       32.14      5.45 o 
  -5   5   7       15.61       13.82      3.43 o 
  -4   5   7        1.14        5.57      4.32 o 
  -3   5   7       61.31       70.23      9.03 o 
  -2   5   7       58.54       42.97     16.86 o 
  -1   5   7       32.18       37.85      6.27 o 
   0   5   7        0.04       13.24      6.09 o 
   1   5   7       69.74       60.92      4.48 o 
   2   5   7        8.50        4.60      2.73 o 
   3   5   7        3.27        5.69      1.95 o 
   4   5   7      185.08      179.63     11.62 o 
   5   5   7      403.66      375.08     22.67 o 
   6   5   7        2.46        6.48      4.96 o 
   7   5   7       49.65       36.47      5.37 o 
   8   5   7        1.39        3.42      2.04 o 
   9   5   7       14.74       15.45      4.72 o 
  10   5   7      305.84      294.83     37.27 o 
  11   5   7      236.37      274.78     39.63 o 
  -8   6   7        3.86        5.17      3.49 o 
  -7   6   7        0.80        6.64      2.86 o 
  -6   6   7       24.24       17.62      3.74 o 
  -5   6   7       70.41       67.68     11.81 o 
  -4   6   7       58.20       46.97      9.99 o 
  -3   6   7       18.08        9.88      3.75 o 
  -2   6   7       15.80       18.17      4.17 o 
  -1   6   7       43.57       32.38      4.70 o 
   0   6   7       37.10       27.00      4.48 o 
   1   6   7      139.34      162.63      9.76 o 
   2   6   7       15.68       10.59      4.66 o 
   3   6   7      109.28       80.26     11.26 o 
   4   6   7      472.39      483.83     13.47 o 
   5   6   7       87.83      113.02     16.02 o 
   6   6   7        8.12        9.09      3.57 o 
   7   6   7      171.60      198.04     18.74 o 
   8   6   7      105.56      105.74     14.03 o 
   9   6   7       14.35       11.62      2.93 o 
  10   6   7       12.02        7.85      2.93 o 
  11   6   7       79.32       65.98     10.75 o 
  12   6   7       31.44       33.83      8.79 o 
  -7   7   7       12.48        7.81      4.27 o 
  -6   7   7       21.40       19.90      4.81 o 
  -5   7   7        0.00       13.38      5.42 o 
  -4   7   7       10.72       18.83      5.13 o 
  -3   7   7        4.02       12.62      3.97 o 
  -2   7   7        8.67        6.87      4.03 o 
  -1   7   7       19.68       21.96      4.02 o 
   0   7   7      304.57      289.17     17.72 o 
   1   7   7       20.02       22.37      5.47 o 
   2   7   7       30.15       30.67      6.42 o 
   3   7   7      429.67      405.84     13.58 o 
   4   7   7      149.97      147.01      7.76 o 
   5   7   7       57.69       52.33      7.25 o 
   6   7   7      312.39      317.48     20.43 o 
   7   7   7      273.09      333.03     24.21 o 
   8   7   7       16.05       25.01      4.39 o 
   9   7   7       34.13       40.12      7.43 o 
  10   7   7       26.00       20.60      5.54 o 
  12   7   7        1.18       10.14      4.59 o 
  -6   8   7        1.95        3.90      2.47 o 
  -5   8   7       37.43       56.29      8.67 o 
  -4   8   7      125.80      123.63      6.13 o 
  -3   8   7        2.06        4.36      2.99 o 
  -2   8   7       24.06       34.05      5.18 o 
  -1   8   7      140.34      122.74      7.75 o 
   0   8   7        8.38        5.52      2.63 o 
   1   8   7       79.54       71.72      7.09 o 
   2   8   7      137.63      118.45      8.70 o 
   3   8   7      524.73      499.84     33.25 o 
   4   8   7      277.95      302.14     36.61 o 
   5   8   7        9.50       18.10      2.71 o 
   6   8   7       55.02       67.68      9.26 o 
   7   8   7      116.44      139.19     22.06 o 
   8   8   7      368.48      413.04     37.24 o 
   9   8   7       70.58       65.70     11.65 o 
  10   8   7       13.07       34.04     16.50 o 
  11   8   7        0.36        6.14      5.13 o 
  -5   9   7       29.38       36.45      8.41 o 
  -4   9   7        0.54        3.73      2.88 o 
  -3   9   7       20.95       21.26      4.70 o 
  -2   9   7        9.07       17.87      4.50 o 
  -1   9   7        1.09        1.93      1.74 o 
   0   9   7      121.46      127.95     14.18 o 
   1   9   7       24.34       26.39      4.02 o 
   2   9   7        5.23        9.86      4.12 o 
   3   9   7       80.13       75.78     17.47 o 
   4   9   7      178.93      172.69     15.83 o 
   5   9   7      126.66      141.28     22.69 o 
   6   9   7      109.13      117.97     22.28 o 
   7   9   7        8.65       23.63      5.43 o 
   8   9   7        4.84        7.46      2.52 o 
   9   9   7       86.90      105.27      6.84 o 
  10   9   7       82.77      111.79     11.56 o 
  11   9   7       13.89       11.86      3.45 o 
  -4  10   7      110.95      173.19     16.11 o 
  -3  10   7       91.08      100.08      6.40 o 
  -2  10   7       11.54       14.18      3.74 o 
  -1  10   7        0.13        9.92      6.22 o 
   0  10   7       17.87       18.56      9.61 o 
   1  10   7        2.45        6.52      3.00 o 
   2  10   7       40.04       54.85      8.69 o 
   3  10   7       35.81       22.56      7.82 o 
   4  10   7       91.32      118.62     12.64 o 
   5  10   7        5.65        8.66      6.38 o 
   6  10   7      104.45      100.63      8.80 o 
   7  10   7       97.22       86.95     14.26 o 
   8  10   7       29.18       16.32      4.94 o 
   9  10   7        7.46        4.31      3.55 o 
  10  10   7        5.20        9.96      5.31 o 
  -2  11   7       90.34      134.34     13.61 o 
  -1  11   7      113.92      143.03     13.84 o 
   0  11   7       28.29       37.76     10.80 o 
   1  11   7       17.86       17.92      8.25 o 
   2  11   7       31.59       34.69     10.87 o 
   3  11   7        8.99       13.00      4.98 o 
   4  11   7       42.47       37.41      8.81 o 
   5  11   7       42.12       22.86      8.77 o 
   6  11   7       15.20       18.23      6.10 o 
   7  11   7        2.85       13.94      6.72 o 
   8  11   7       21.06        4.80      4.30 o 
   9  11   7        2.63       14.60      6.98 o 
   0  12   7      116.67      129.90     15.22 o 
   1  12   7      141.80      158.77     14.28 o 
   2  12   7      102.28       99.78     10.24 o 
   3  12   7       40.93       48.16     10.85 o 
   4  12   7        0.04        6.75      4.53 o 
   6  12   7       42.25       34.55     10.43 o 
   7  12   7       34.46       25.73     10.96 o 
  -1 -12   8       12.25       21.13      9.74 o 
   0 -12   8       26.58       22.49      9.17 o 
  -5 -11   8       99.90       77.15     20.62 o 
  -4 -11   8       57.48       45.43     13.10 o 
  -3 -11   8        0.19        6.48      5.09 o 
  -2 -11   8        1.04        6.70      3.43 o 
  -1 -11   8       24.12       31.59     18.76 o 
   0 -11   8        5.24       16.18      5.96 o 
   1 -11   8       81.81      112.79     16.23 o 
   2 -11   8      144.83      135.18     25.55 o 
   3 -11   8        5.48        5.30      1.62 o 
   4 -11   8       61.01       61.63     13.80 o 
  -6 -10   8        5.80        7.50      4.69 o 
  -5 -10   8       83.50       93.86      6.20 o 
  -4 -10   8      168.12      185.29     15.69 o 
  -3 -10   8      143.37      127.74     12.48 o 
  -2 -10   8       22.18       24.38      5.45 o 
  -1 -10   8        2.74        5.14      2.27 o 
   0 -10   8        1.50        5.78      8.26 o 
   1 -10   8        0.03        3.64      4.39 o 
   2 -10   8        5.75        4.35      1.52 o 
   3 -10   8       27.27       26.61      5.79 o 
   4 -10   8       18.22       19.38      7.79 o 
   5 -10   8        1.30        0.96      1.85 o 
  -7  -9   8       53.22       60.41      9.44 o 
  -6  -9   8       14.63       15.11      5.47 o 
  -5  -9   8       15.46        7.77      4.49 o 
  -4  -9   8        5.23        7.69      2.35 o 
  -3  -9   8       59.42       91.80     23.84 o 
  -2  -9   8      372.60      338.61     10.17 o 
  -1  -9   8       88.89       84.65      7.62 o 
   0  -9   8       76.82       88.97     14.10 o 
   1  -9   8       85.30       75.04     10.72 o 
   2  -9   8       21.11       17.77      4.71 o 
   3  -9   8      118.37      115.39     14.02 o 
   4  -9   8      116.46      116.36     14.49 o 
   5  -9   8       53.99       43.92      7.34 o 
   6  -9   8      179.97      166.44     18.88 o 
   7  -9   8        0.06        4.61      2.06 o 
  -8  -8   8       77.20       98.07      8.36 o 
  -7  -8   8       40.63       41.77     11.13 o 
  -6  -8   8        9.62        6.97      2.97 o 
  -5  -8   8        0.40        3.27      3.33 o 
  -4  -8   8       44.05       32.42      7.49 o 
  -3  -8   8       87.36       89.56     13.08 o 
  -2  -8   8        1.62        2.42      2.20 o 
  -1  -8   8       29.35       14.80      5.36 o 
   0  -8   8        5.26        5.69      1.93 o 
   1  -8   8        2.35        1.71      1.99 o 
   2  -8   8        1.55        9.18      3.07 o 
   3  -8   8       41.64       39.53      6.13 o 
   4  -8   8      242.46      246.44     24.42 o 
   5  -8   8      157.82      156.06     13.66 o 
   6  -8   8        6.67        6.46      2.48 o 
   7  -8   8       32.78       22.45      4.31 o 
   8  -8   8        1.49        2.78      3.51 o 
  -8  -7   8       94.30       77.04      5.95 o 
  -7  -7   8      125.89      134.11     10.40 o 
  -6  -7   8      161.28      194.38     11.20 o 
  -5  -7   8       15.82       13.56      9.13 o 
  -4  -7   8      331.81      356.58     15.36 o 
  -3  -7   8      197.78      204.60     10.72 o 
  -2  -7   8       95.79       87.95     19.92 o 
  -1  -7   8        0.40       14.48      5.40 o 
   0  -7   8      140.93      138.61     12.47 o 
   1  -7   8      115.31      107.92     10.54 o 
   2  -7   8      150.14      151.88     18.05 o 
   3  -7   8       39.84       32.16      6.06 o 
   4  -7   8        2.24        4.10      1.79 o 
   5  -7   8        3.58        9.45      2.74 o 
   6  -7   8       64.09       54.81     10.48 o 
   7  -7   8       45.97       56.23     10.06 o 
   8  -7   8       19.33       11.94      4.38 o 
   9  -7   8       45.83       44.55     10.42 o 
  -9  -6   8       84.44       87.09      6.80 o 
  -8  -6   8      146.80      149.99     19.73 o 
  -7  -6   8        0.26        6.37      5.52 o 
  -6  -6   8       44.41       39.33      5.93 o 
  -5  -6   8      128.44      127.21     11.65 o 
  -4  -6   8       12.52       17.35      3.62 o 
  -3  -6   8       80.43       75.59     12.41 o 
  -2  -6   8       40.96       57.57      7.34 o 
  -1  -6   8       71.61       93.95     10.30 o 
   0  -6   8       22.82       19.44      4.97 o 
   1  -6   8      290.35      278.57     37.51 o 
   2  -6   8        2.64        9.83      4.94 o 
   3  -6   8      133.48      165.38     30.70 o 
   4  -6   8      258.88      291.13     22.11 o 
   5  -6   8      131.27      103.21     10.85 o 
   6  -6   8       14.27       19.43     10.63 o 
   7  -6   8       42.39       35.91     11.49 o 
   8  -6   8       42.97       30.29      9.99 o 
   9  -6   8       53.13       32.78     13.03 o 
  10  -6   8       40.93       53.36     15.05 o 
  -9  -5   8       19.56       15.06      4.82 o 
  -8  -5   8      267.09      287.54     18.40 o 
  -7  -5   8      221.51      242.32     13.61 o 
  -6  -5   8       13.09       10.86      6.01 o 
  -5  -5   8        1.67       11.55      3.14 o 
  -4  -5   8        1.66       17.74      4.40 o 
  -3  -5   8       98.83      100.71     10.85 o 
  -2  -5   8       50.80       48.91      5.31 o 
  -1  -5   8        1.59       11.60      3.52 o 
   0  -5   8      167.33      156.04     18.17 o 
   1  -5   8       90.55       88.43      6.92 o 
   2  -5   8      109.00       93.01      8.08 o 
   3  -5   8      659.36      716.45     28.81 o 
   4  -5   8        3.21        2.97      2.01 o 
   5  -5   8      438.22      504.10     30.23 o 
   6  -5   8       26.75       38.64      8.93 o 
   7  -5   8        0.29        5.78      3.05 o 
   8  -5   8      108.04      104.44     10.25 o 
   9  -5   8       76.46       51.82     14.62 o 
  10  -5   8       24.76       31.62     11.20 o 
  -9  -4   8        0.13        4.33      4.77 o 
  -8  -4   8       43.66       43.74      6.04 o 
  -7  -4   8       76.25       88.82      7.81 o 
  -6  -4   8      120.01      123.48     11.24 o 
  -5  -4   8       64.91       63.91      8.17 o 
  -4  -4   8        8.79        7.63      3.62 o 
  -3  -4   8       55.89       66.20     21.92 o 
  -2  -4   8        4.80       10.37      9.21 o 
  -1  -4   8       11.00       15.27     11.40 o 
   0  -4   8       66.93       58.36      6.53 o 
   1  -4   8       29.28       35.96      3.95 o 
   2  -4   8      252.84      252.66     14.88 o 
   3  -4   8        4.01        5.48      4.30 o 
   4  -4   8      457.59      427.49     15.68 o 
   5  -4   8     1286.09     1288.78     48.93 o 
   6  -4   8      494.07      468.79     66.56 o 
   7  -4   8       20.06       16.95      3.57 o 
   8  -4   8      126.51       87.95     13.52 o 
   9  -4   8      134.92      121.00     19.44 o 
  10  -4   8       94.57       85.26     19.12 o 
  11  -4   8       47.36       42.82     12.24 o 
 -10  -3   8        9.13        8.11      6.52 o 
  -9  -3   8        0.82       11.37      5.71 o 
  -8  -3   8       11.60       14.58      6.91 o 
  -7  -3   8       26.56       23.83      7.70 o 
  -6  -3   8       14.41       14.26      3.16 o 
  -5  -3   8       17.59       18.04      8.26 o 
  -4  -3   8      185.62      173.37     11.88 o 
  -3  -3   8      193.36      200.57     12.88 o 
  -2  -3   8        0.08        5.93      5.49 o 
  -1  -3   8       35.67       27.49      4.03 o 
   0  -3   8        0.13        8.61      3.81 o 
   1  -3   8      788.07      827.73     19.30 o 
   2  -3   8     1247.77     1215.55     35.36 o 
   3  -3   8       80.48       89.17      7.07 o 
   4  -3   8      418.02      409.62     23.90 o 
   5  -3   8       54.11       34.90      6.66 o 
   6  -3   8     1669.70     1671.28     60.72 o 
   7  -3   8      472.46      485.20     25.91 o 
   8  -3   8        4.11        5.43      5.45 o 
   9  -3   8       11.58        4.13      3.49 o 
  10  -3   8        4.70        6.29      4.78 o 
  11  -3   8       58.79       49.75     14.77 o 
 -10  -2   8       52.76       73.79      7.39 o 
  -9  -2   8       17.18       20.73      4.88 o 
  -8  -2   8        1.75       11.54      3.07 o 
  -7  -2   8       13.61       10.11      3.99 o 
  -6  -2   8        3.72        8.23      3.28 o 
  -5  -2   8       19.79       35.22      9.32 o 
  -4  -2   8       92.25       99.67      9.09 o 
  -3  -2   8       17.79       27.27      4.90 o 
  -2  -2   8      524.31      488.08     16.22 o 
  -1  -2   8      360.94      408.41     27.27 o 
   0  -2   8      327.07      303.94     19.85 o 
   1  -2   8      576.53      604.66     20.59 o 
   2  -2   8      563.62      547.80     19.27 o 
   3  -2   8     2968.36     2983.78     83.90 o 
   4  -2   8     1078.84     1019.15     23.88 o 
   5  -2   8       96.90       87.54      5.36 o 
   6  -2   8       72.67       69.65      5.48 o 
   7  -2   8      217.04      241.60     15.54 o 
   8  -2   8      341.51      355.59     45.56 o 
   9  -2   8      170.75      194.02     26.10 o 
  10  -2   8      106.84      105.88     12.21 o 
  11  -2   8       28.84       39.22      9.72 o 
  12  -2   8        7.04        5.62      3.90 o 
 -10  -1   8       20.58       10.60      3.56 o 
  -9  -1   8       30.15       36.88      9.97 o 
  -8  -1   8       25.87       28.98      6.23 o 
  -7  -1   8      186.33      202.05     12.99 o 
  -6  -1   8       16.74       19.28      4.58 o 
  -5  -1   8       43.95       34.11      5.52 o 
  -4  -1   8        0.23        6.25      3.26 o 
  -3  -1   8       39.30       28.29      7.02 o 
  -2  -1   8      341.92      338.43     33.95 o 
  -1  -1   8      917.09      864.49     42.18 o 
   0  -1   8       38.57       35.62      4.91 o 
   1  -1   8      787.23      703.14     27.55 o 
   2  -1   8       75.67       55.06      4.34 o 
   3  -1   8        0.24       10.00      2.63 o 
   4  -1   8     1289.64     1346.97     26.16 o 
   5  -1   8     3376.39     3439.26    127.15 o 
   6  -1   8      730.44      709.55     18.69 o 
   7  -1   8        4.01        8.24      2.13 o 
   8  -1   8      152.39      154.64     13.29 o 
   9  -1   8      123.73      104.68     19.99 o 
  10  -1   8        4.92        5.56      3.30 o 
  11  -1   8       35.27       25.19      8.21 o 
  12  -1   8       80.91       74.83     13.16 o 
  -9   0   8        3.78        6.49      9.52 o 
  -8   0   8       44.41       26.20      5.44 o 
  -7   0   8       35.63       39.25      6.35 o 
  -6   0   8       43.50       41.60      7.44 o 
  -5   0   8       50.34       49.97     15.50 o 
  -4   0   8      124.52       96.38     23.37 o 
  -3   0   8      602.73      642.98     22.10 o 
  -2   0   8      195.77      175.03      9.92 o 
  -1   0   8      113.79      121.21      8.69 o 
   0   0   8      376.47      362.38     13.39 o 
   1   0   8       23.89       13.43      4.57 o 
   2   0   8      991.17     1088.02     24.55 o 
   3   0   8      108.57      106.73      6.20 o 
   4   0   8      314.15      306.81      9.28 o 
   5   0   8       23.82       12.19      1.86 o 
   6   0   8     1029.71     1020.18     26.68 o 
   7   0   8      847.04      872.56     20.24 o 
   8   0   8      337.28      313.10     14.92 o 
   9   0   8       58.71       61.65     14.86 o 
  10   0   8       56.00       72.57     12.21 o 
  11   0   8       44.08       47.59     10.90 o 
  12   0   8       22.80       11.36      5.54 o 
  -9   1   8       23.18       20.56      6.12 o 
  -8   1   8       69.29       52.94      6.65 o 
  -7   1   8       10.79       19.21      5.83 o 
  -6   1   8      291.84      266.63     13.53 o 
  -5   1   8       26.25       16.76      4.21 o 
  -4   1   8       27.12       25.30     10.17 o 
  -3   1   8       46.98       31.29     13.13 o 
  -2   1   8       88.58       68.18     14.54 o 
  -1   1   8       74.89       75.39      6.17 o 
   0   1   8       49.66       51.90      5.61 o 
   1   1   8     1759.96     1906.28     58.97 o 
   2   1   8     2135.67     2164.50     45.67 o 
   3   1   8       44.60       54.66      5.37 o 
   4   1   8        0.13        9.78      2.00 o 
   5   1   8       40.44       40.16      5.51 o 
   6   1   8       82.35       75.00      5.02 o 
   7   1   8        0.10        5.98      1.98 o 
   8   1   8      346.25      341.81     17.16 o 
   9   1   8       16.41       12.83      1.68 o 
  10   1   8       42.53       52.20     12.38 o 
  11   1   8      219.49      214.95     43.64 o 
  12   1   8       54.03       46.37     15.81 o 
  -9   2   8        7.92       10.31      3.53 o 
  -8   2   8        4.26        7.53      2.84 o 
  -7   2   8       32.79       39.62     12.44 o 
  -6   2   8       21.02       14.24      4.05 o 
  -5   2   8      295.89      304.11     20.25 o 
  -4   2   8      126.18      133.53      9.45 o 
  -3   2   8      397.32      412.41     34.92 o 
  -2   2   8       92.70       74.60      6.61 o 
  -1   2   8        1.25        3.56      2.93 o 
   0   2   8      350.06      354.27     13.37 o 
   1   2   8      306.03      218.68     15.25 o 
   2   2   8      569.58      496.10     17.52 o 
   3   2   8     2481.66     2605.54     52.90 o 
   4   2   8     2104.97     2137.99     43.91 o 
   5   2   8      133.74      110.96      6.48 o 
   6   2   8      183.27      169.05     10.10 o 
   7   2   8      273.61      295.95     15.65 o 
   8   2   8       87.88       77.87      7.00 o 
   9   2   8       69.64       79.80      7.92 o 
  10   2   8        0.01       10.06      6.05 o 
  11   2   8       79.86       99.95     14.16 o 
  12   2   8       48.89       73.74     18.54 o 
  13   2   8       77.21       92.84     11.37 o 
  -9   3   8       14.04       13.46      5.88 o 
  -8   3   8       28.65       34.45      6.50 o 
  -7   3   8       21.53       12.44      4.25 o 
  -6   3   8       10.33       12.92      4.10 o 
  -5   3   8       50.91       78.44     17.25 o 
  -4   3   8       76.38       72.60      9.88 o 
  -3   3   8      163.72      164.12     11.16 o 
  -2   3   8     1112.05     1074.23     34.49 o 
  -1   3   8      579.10      560.11     28.68 o 
   0   3   8     1160.93     1159.75     37.57 o 
   1   3   8       98.02      102.32      7.77 o 
   2   3   8      604.07      655.83     15.91 o 
   3   3   8      183.09      161.36     11.10 o 
   4   3   8     1111.63     1130.87     56.45 o 
   5   3   8     1849.82     1870.11     51.92 o 
   6   3   8     1434.65     1457.43     47.18 o 
   7   3   8       58.93       54.20      8.70 o 
   8   3   8       51.86       68.67      8.36 o 
   9   3   8       98.44       93.62     21.00 o 
  10   3   8       25.19       48.23     10.63 o 
  11   3   8       21.49       21.82      8.63 o 
  12   3   8        5.80        7.38      3.59 o 
  13   3   8        4.13        0.30      4.23 o 
  -8   4   8        5.07        7.23      3.07 o 
  -7   4   8       28.80       24.59      5.99 o 
  -6   4   8      210.79      218.16      8.20 o 
  -5   4   8       32.66       28.91     10.79 o 
  -4   4   8      130.63      146.95     20.74 o 
  -3   4   8       80.08       93.52     24.14 o 
  -2   4   8      128.23      114.77     10.04 o 
  -1   4   8      331.43      355.10     21.06 o 
   0   4   8      586.00      603.79     20.47 o 
   1   4   8      356.73      321.13     16.14 o 
   2   4   8      410.28      352.16     17.49 o 
   3   4   8       38.45       24.41      4.23 o 
   4   4   8       19.46       25.73      3.72 o 
   5   4   8      114.79       98.47      7.58 o 
   6   4   8     2283.78     2362.78     71.58 o 
   7   4   8     2161.86     2219.53    121.67 o 
   8   4   8      171.42      187.90     18.87 o 
   9   4   8        2.42        5.98      1.78 o 
  10   4   8        3.06        4.38      1.82 o 
  11   4   8        1.64        7.45      3.06 o 
  12   4   8       14.09       49.99     12.18 o 
  -8   5   8        0.13        4.45      2.70 o 
  -7   5   8       25.07       44.18      7.90 o 
  -6   5   8        0.24        8.20      3.10 o 
  -5   5   8        5.87        7.93      3.73 o 
  -4   5   8        0.39        5.51      2.38 o 
  -3   5   8       17.76       19.26      4.76 o 
  -2   5   8      530.94      516.03     21.15 o 
  -1   5   8      326.06      320.01     23.86 o 
   0   5   8       14.27       14.27      3.57 o 
   1   5   8      179.58      197.25     12.61 o 
   2   5   8      173.96      177.14     14.72 o 
   3   5   8      755.96      705.77     23.32 o 
   4   5   8     1238.59     1270.35     88.25 o 
   5   5   8       75.18       71.87      6.60 o 
   6   5   8      114.76      128.25     13.16 o 
   7   5   8      378.75      371.18     31.34 o 
   8   5   8      226.63      224.10     18.35 o 
   9   5   8       11.37       26.75      5.64 o 
  10   5   8      146.96      125.70     16.03 o 
  11   5   8       28.05       23.81      7.70 o 
  12   5   8        6.41       14.25      7.86 o 
  -7   6   8        8.26        4.69      3.18 o 
  -6   6   8        5.01       13.86      4.02 o 
  -5   6   8      131.92      145.95      6.90 o 
  -4   6   8       95.61       96.13      8.51 o 
  -3   6   8        0.01        6.70      5.43 o 
  -2   6   8       14.88       15.72      3.33 o 
  -1   6   8      288.05      272.43     30.35 o 
   0   6   8      508.00      581.62     23.75 o 
   1   6   8      181.35      174.86     13.72 o 
   2   6   8      426.36      436.27     18.21 o 
   3   6   8       92.54       87.71      7.79 o 
   4   6   8      439.14      389.25     23.22 o 
   5   6   8      827.61      808.01     32.51 o 
   6   6   8      127.04      119.77     12.63 o 
   7   6   8       19.52       17.76      6.81 o 
   8   6   8       21.59       15.61      4.37 o 
   9   6   8       32.24       50.92      6.29 o 
  10   6   8       71.80       67.96      9.05 o 
  11   6   8        3.97        6.81      3.81 o 
  12   6   8        0.90       13.24      6.00 o 
  -6   7   8       34.67       38.10      6.22 o 
  -5   7   8        3.41        7.74      3.49 o 
  -4   7   8       56.28       56.90      6.91 o 
  -3   7   8      382.03      411.20     16.97 o 
  -2   7   8      145.70      145.49     12.81 o 
  -1   7   8        2.11        2.11      2.35 o 
   0   7   8      419.69      351.71     22.79 o 
   1   7   8      278.70      241.33     14.80 o 
   2   7   8       60.90       64.31      8.30 o 
   3   7   8      139.42      120.68     10.97 o 
   4   7   8       26.42       22.08      3.58 o 
   5   7   8      129.62      159.57     21.64 o 
   6   7   8       49.18       46.23     17.52 o 
   7   7   8      103.45       86.16      8.53 o 
   8   7   8       51.72       50.07      5.72 o 
   9   7   8        0.00        3.92      6.63 o 
  10   7   8        6.89        3.04      1.62 o 
  11   7   8        0.00        9.09      3.94 o 
  -5   8   8        1.18        3.57      6.08 o 
  -4   8   8        3.54        7.78      4.13 o 
  -3   8   8        0.32        5.87      3.75 o 
  -2   8   8       59.50       65.75     18.63 o 
  -1   8   8      140.92      192.40     15.67 o 
   0   8   8       45.38       45.51      9.17 o 
   1   8   8      162.66      161.05      9.75 o 
   2   8   8      251.79      250.09     12.30 o 
   3   8   8       77.69       65.50      8.27 o 
   4   8   8       14.08       13.12      8.41 o 
   5   8   8      100.71       89.38      9.45 o 
   6   8   8      309.22      327.74     16.62 o 
   7   8   8       34.49       45.35      6.16 o 
   8   8   8        6.47       14.18      3.90 o 
   9   8   8       11.91       17.23      4.76 o 
  10   8   8        5.53        8.32      2.48 o 
  11   8   8        1.09        6.87      4.15 o 
  -4   9   8       22.66       24.03      5.58 o 
  -3   9   8        1.45        1.56      3.96 o 
  -2   9   8       63.60       59.42      7.39 o 
  -1   9   8        0.89        5.82      3.42 o 
   0   9   8       17.40       23.63      5.34 o 
   1   9   8       11.18       15.14      4.25 o 
   2   9   8       86.68       92.20     19.27 o 
   3   9   8       97.19       90.42     13.81 o 
   4   9   8      116.79      135.58     22.35 o 
   5   9   8       35.73       43.94      6.30 o 
   6   9   8        0.01        2.68      1.43 o 
   7   9   8       33.36       25.12      7.83 o 
   8   9   8       28.38       37.52      6.03 o 
   9   9   8        3.06        5.95      1.75 o 
  10   9   8        4.40        2.89      4.59 o 
  -3  10   8       11.58       16.28      9.81 o 
  -2  10   8        2.69        4.89      3.99 o 
  -1  10   8        3.03       10.25      3.03 o 
   0  10   8        0.76        4.69      4.88 o 
   1  10   8       13.70        3.49      3.53 o 
   2  10   8       23.21       13.97      5.30 o 
   3  10   8        1.50        4.04      6.38 o 
   4  10   8        0.53       10.07      6.51 o 
   5  10   8       44.09       40.30     10.64 o 
   6  10   8       77.65       77.91     12.79 o 
   7  10   8       21.26       23.40      7.75 o 
   9  10   8        0.60       11.96      5.99 o 
  10  10   8        2.61        6.30      6.30 o 
  -1  11   8        5.91       18.85      9.83 o 
   0  11   8        3.42        5.32      4.73 o 
   1  11   8       29.70       22.95      8.32 o 
   2  11   8       20.24        4.94      4.49 o 
   3  11   8        4.64       18.85      6.99 o 
   4  11   8      111.16       89.29     11.66 o 
   5  11   8       54.04       38.65      9.81 o 
   6  11   8       52.92       66.62     14.47 o 
   7  11   8       66.17       97.88      9.65 o 
   8  11   8        1.20        5.51      3.86 o 
   1  12   8       33.22       30.28      8.96 o 
   2  12   8       26.89       40.38     10.91 o 
   3  12   8        4.74        5.88      6.24 o 
   4  12   8        0.01        7.43      4.81 o 
   5  12   8        8.54       13.28      7.65 o 
   6  12   8       28.68       48.42     10.93 o 
  -3 -11   9        0.92       -0.13      1.72 o 
  -2 -11   9        0.03       14.13      6.10 o 
  -1 -11   9       41.17       34.10     12.04 o 
   0 -11   9      116.77      103.72     20.59 o 
   1 -11   9       51.24       54.05     15.39 o 
   2 -11   9        9.18        1.73      4.54 o 
  -5 -10   9        8.99       10.46      6.15 o 
  -4 -10   9       26.94       27.68      3.60 o 
  -3 -10   9        0.11        6.23      1.97 o 
  -2 -10   9        9.13       17.80      3.90 o 
  -1 -10   9       36.28       50.35      7.96 o 
   0 -10   9        4.60       12.14      3.65 o 
   1 -10   9       44.02       34.45      7.02 o 
   2 -10   9      161.30      126.11     26.99 o 
   3 -10   9       64.78       46.50      9.11 o 
   4 -10   9        1.40        4.60      2.20 o 
   5 -10   9       28.37       25.88      7.13 o 
  -6  -9   9        1.35        3.12      3.57 o 
  -5  -9   9        0.21        9.10      7.39 o 
  -4  -9   9       10.75        9.15      5.78 o 
  -3  -9   9       34.58       31.45      7.12 o 
  -2  -9   9       19.37       15.90     15.28 o 
  -1  -9   9       57.31       49.82      4.81 o 
   0  -9   9        0.21        5.60      2.64 o 
   1  -9   9       56.76       62.81      7.59 o 
   2  -9   9       72.51       54.13      8.34 o 
   3  -9   9        0.75        5.23      1.70 o 
   4  -9   9       76.26       77.29     12.12 o 
   5  -9   9      132.55      133.97     15.84 o 
   6  -9   9       48.92       31.94      6.01 o 
  -7  -8   9        1.97        4.26      7.14 o 
  -6  -8   9       14.15        7.08      2.98 o 
  -5  -8   9        4.60       11.16      3.07 o 
  -4  -8   9        3.11       14.10      4.26 o 
  -3  -8   9        5.12       13.59      3.97 o 
  -2  -8   9       48.42       54.14      6.84 o 
  -1  -8   9        1.25        4.91      4.27 o 
   0  -8   9       68.29       73.22      8.52 o 
   1  -8   9        5.83       12.86      3.73 o 
   2  -8   9      106.97      120.84     12.25 o 
   3  -8   9      234.76      257.82     43.54 o 
   4  -8   9       73.14       75.26      7.91 o 
   5  -8   9        0.01        5.29      2.00 o 
   6  -8   9        3.82        7.94      2.91 o 
   7  -8   9       36.55       22.11      8.33 o 
   8  -8   9       13.02        4.43      4.91 o 
  -8  -7   9      115.13      124.76     25.88 o 
  -7  -7   9       31.06       34.53      6.19 o 
  -6  -7   9        7.79       14.19      4.63 o 
  -5  -7   9        6.01        3.21      2.66 o 
  -4  -7   9       35.12       39.33      8.11 o 
  -3  -7   9       18.20       20.92      4.45 o 
  -2  -7   9        3.83        9.33      3.45 o 
  -1  -7   9      133.06      136.37      8.50 o 
   0  -7   9      317.56      313.06     14.89 o 
   1  -7   9      206.58      173.32      9.33 o 
   2  -7   9        1.26       10.89      3.28 o 
   3  -7   9        3.48       10.24      2.46 o 
   4  -7   9      183.32      163.09     19.47 o 
   5  -7   9      183.44      173.02     16.53 o 
   6  -7   9      304.05      313.56     34.67 o 
   7  -7   9      131.29       95.01     16.91 o 
   8  -7   9        1.01        5.00      4.44 o 
  -8  -6   9       12.15       14.22      4.84 o 
  -7  -6   9        0.00        6.71      2.65 o 
  -6  -6   9       58.99       53.86      8.97 o 
  -5  -6   9        6.84       10.62      3.39 o 
  -4  -6   9        9.79       11.23      3.60 o 
  -3  -6   9       91.14      114.25     10.89 o 
  -2  -6   9       27.75       28.88      5.29 o 
  -1  -6   9      328.98      313.04     14.02 o 
   0  -6   9       50.32       32.59      4.94 o 
   1  -6   9      167.41      151.25     13.62 o 
   2  -6   9      498.59      543.53     22.01 o 
   3  -6   9       16.45       12.17      3.75 o 
   4  -6   9        3.29        4.83      2.31 o 
   5  -6   9      369.02      397.02     32.19 o 
   6  -6   9      435.40      453.53     25.38 o 
   7  -6   9      104.10       94.53     14.93 o 
   8  -6   9       82.99       90.94     17.09 o 
   9  -6   9       40.70       19.73     10.90 o 
  -9  -5   9       79.38      108.34     21.81 o 
  -8  -5   9       17.94       22.19      4.32 o 
  -7  -5   9        3.52        8.08      3.68 o 
  -6  -5   9       27.67       37.10      6.77 o 
  -5  -5   9        0.01       13.17      4.53 o 
  -4  -5   9      131.90      157.51     10.02 o 
  -3  -5   9        1.49        2.82      3.47 o 
  -2  -5   9      107.75      125.25     22.08 o 
  -1  -5   9       32.27       22.38      5.77 o 
   0  -5   9       85.88       75.98      8.55 o 
   1  -5   9      847.32      838.54     33.01 o 
   2  -5   9       25.05       19.13      4.80 o 
   3  -5   9      710.69      735.08     29.23 o 
   4  -5   9      930.84     1044.74     39.62 o 
   5  -5   9      440.28      436.52     35.48 o 
   6  -5   9      133.08      117.29     14.33 o 
   7  -5   9       49.27       47.55      6.87 o 
   8  -5   9       25.48       15.87      8.01 o 
   9  -5   9        1.00        4.51      2.38 o 
  10  -5   9       17.94       24.53     10.99 o 
  -9  -4   9       26.24       13.40      4.18 o 
  -8  -4   9       58.50       79.75      8.21 o 
  -7  -4   9      110.77      112.75      7.91 o 
  -6  -4   9        0.02       11.38      4.15 o 
  -5  -4   9      294.52      316.90     15.36 o 
  -4  -4   9       28.42       22.39      6.04 o 
  -3  -4   9      139.95      130.93     12.28 o 
  -2  -4   9      683.48      664.96     27.00 o 
  -1  -4   9      255.42      270.44     13.20 o 
   0  -4   9       31.65       26.00      4.50 o 
   1  -4   9       78.10       67.13     15.42 o 
   2  -4   9      161.88      148.83      8.19 o 
   3  -4   9      794.03      804.62     22.99 o 
   4  -4   9       56.52       57.87      6.99 o 
   5  -4   9      206.53      211.29     20.14 o 
   6  -4   9        4.18        5.75      5.87 o 
   7  -4   9       15.33        7.05      7.09 o 
   8  -4   9      113.99      138.04     14.75 o 
   9  -4   9       28.40       33.76     11.85 o 
  -9  -3   9        8.17        8.21      3.37 o 
  -8  -3   9        1.98        4.43      2.91 o 
  -7  -3   9        9.38       14.22      7.26 o 
  -6  -3   9       12.62       19.25      4.89 o 
  -5  -3   9        0.02        2.87      2.79 o 
  -4  -3   9       13.20       21.11      6.91 o 
  -3  -3   9      320.24      309.42     19.29 o 
  -2  -3   9      466.87      440.21     14.74 o 
  -1  -3   9      597.98      601.27     26.17 o 
   0  -3   9     2261.98     2222.23     77.10 o 
   1  -3   9      170.54      159.16     14.32 o 
   2  -3   9      221.90      238.52     14.62 o 
   3  -3   9        1.52        3.20      2.06 o 
   4  -3   9      307.73      286.21     23.05 o 
   5  -3   9      352.27      365.86     23.24 o 
   6  -3   9       65.62       66.57     20.90 o 
   7  -3   9       42.49       41.76      6.56 o 
   8  -3   9        0.01        1.35      3.35 o 
   9  -3   9      118.22      130.19     20.87 o 
  10  -3   9       30.02       15.49     12.16 o 
  11  -3   9        6.78        5.78      3.18 o 
  -9  -2   9       14.62       15.91      6.20 o 
  -8  -2   9       92.03      115.87     21.54 o 
  -7  -2   9        7.00        6.66      3.08 o 
  -6  -2   9       87.59       95.84     28.19 o 
  -5  -2   9        0.05       11.17      5.31 o 
  -4  -2   9       15.88       27.40      5.13 o 
  -3  -2   9      443.18      454.90     19.54 o 
  -2  -2   9      260.40      226.11     20.83 o 
  -1  -2   9        0.86       23.58     11.82 o 
   0  -2   9     1011.40     1000.76     51.45 o 
   1  -2   9     2202.83     2175.38     60.41 o 
   2  -2   9     1028.70     1005.58     29.56 o 
   3  -2   9       56.02       42.34      4.38 o 
   4  -2   9       34.60       34.65      5.42 o 
   5  -2   9       33.74       42.51      6.41 o 
   6  -2   9      391.82      359.82     31.04 o 
   7  -2   9      636.18      655.91     35.18 o 
   8  -2   9      200.43      191.71     25.66 o 
   9  -2   9       15.87       25.61     11.31 o 
  10  -2   9       10.11        7.15      3.48 o 
  11  -2   9       21.80      218.02     23.39 o 
  -9  -1   9        8.04       20.44     10.53 o 
  -8  -1   9       72.65       62.48      9.46 o 
  -7  -1   9       87.15       98.86      8.86 o 
  -6  -1   9        2.76        8.33      5.32 o 
  -5  -1   9        0.42        4.02      2.63 o 
  -4  -1   9       16.35       20.43      4.26 o 
  -3  -1   9      100.93       79.13     12.17 o 
  -2  -1   9      156.82      132.71      9.75 o 
  -1  -1   9      102.34       95.24      8.01 o 
   0  -1   9        1.43       10.94      2.76 o 
   1  -1   9        7.73        9.28      2.68 o 
   2  -1   9      396.32      366.32     18.17 o 
   3  -1   9     1877.41     1849.76     51.56 o 
   4  -1   9     1689.81     1688.60     52.22 o 
   5  -1   9      209.97      216.56     13.38 o 
   6  -1   9       40.15       42.06      5.73 o 
   7  -1   9      628.24      623.00     21.67 o 
   8  -1   9      105.97      126.15     15.59 o 
   9  -1   9       18.23       31.84     10.93 o 
  10  -1   9      137.34      103.01     11.93 o 
  11  -1   9       21.53       14.64      3.94 o 
  12  -1   9        4.11        8.32      5.23 o 
  -9   0   9       12.51       22.56      6.92 o 
  -8   0   9        7.63       28.15      6.03 o 
  -7   0   9        3.01        6.60      4.23 o 
  -6   0   9       22.84       20.07      6.43 o 
  -5   0   9       99.95      119.67     15.32 o 
  -4   0   9      269.80      295.26     23.54 o 
  -3   0   9       62.31       49.52      5.36 o 
  -2   0   9      101.41      112.44      8.75 o 
  -1   0   9      210.78      206.75     11.58 o 
   0   0   9      243.55      233.80     17.83 o 
   1   0   9       83.87       74.69      6.05 o 
   2   0   9      154.75      157.84     10.88 o 
   3   0   9       33.18       32.82      4.04 o 
   4   0   9      905.66      887.32     54.40 o 
   5   0   9     1359.12     1296.96     40.63 o 
   6   0   9      446.67      423.54     11.57 o 
   7   0   9      670.58      709.31     23.29 o 
   8   0   9       56.23       53.51      7.47 o 
   9   0   9       18.48       15.66      2.85 o 
  10   0   9       32.48       26.40     10.98 o 
  11   0   9        1.16        6.86      3.61 o 
  12   0   9       28.67       44.42     12.39 o 
  -9   1   9       22.78       30.99      6.07 o 
  -8   1   9       73.74       74.71      7.77 o 
  -7   1   9       38.34       51.76     15.70 o 
  -6   1   9        2.66        4.83      2.67 o 
  -5   1   9        2.90        9.37      3.42 o 
  -4   1   9      248.62      271.73     17.15 o 
  -3   1   9      167.68      194.27     13.05 o 
  -2   1   9      105.63      116.19      9.99 o 
  -1   1   9     1813.29     1880.51     62.35 o 
   0   1   9      576.24      521.46     34.80 o 
   1   1   9       13.23        9.98      6.08 o 
   2   1   9        3.52       12.20      3.32 o 
   3   1   9        0.02        2.98      2.44 o 
   4   1   9       58.16       44.73      4.40 o 
   5   1   9       15.12       13.24      3.12 o 
   6   1   9     1413.25     1304.96    108.71 o 
   7   1   9     1034.12     1014.20     31.65 o 
   8   1   9        6.15        9.21      1.99 o 
   9   1   9        0.52        4.32      1.44 o 
  10   1   9      125.14      138.61     25.01 o 
  11   1   9        1.24       13.87      6.14 o 
  12   1   9       24.63       54.27     14.25 o 
  -8   2   9       13.24        8.56      5.12 o 
  -7   2   9      179.01      193.31     13.77 o 
  -6   2   9      106.24      117.49      9.16 o 
  -5   2   9       56.08       35.29      5.46 o 
  -4   2   9       28.29       27.53      6.88 o 
  -3   2   9      138.60      120.55     12.18 o 
  -2   2   9      724.26      743.19     21.92 o 
  -1   2   9      354.50      361.75     32.87 o 
   0   2   9      578.17      544.00     33.15 o 
   1   2   9     2676.11     2481.84     68.39 o 
   2   2   9     2008.09     2110.14     91.44 o 
   3   2   9       16.57       32.12      4.15 o 
   4   2   9      388.06      386.04     21.75 o 
   5   2   9        0.03        6.71      2.28 o 
   6   2   9        0.17        7.36      2.63 o 
   7   2   9      471.23      419.97     13.98 o 
   8   2   9        0.89        5.29      2.14 o 
   9   2   9       51.53       75.52     16.65 o 
  10   2   9        0.01       30.43      8.01 o 
  11   2   9        6.03        7.90      4.69 o 
  12   2   9        3.25        4.60      2.87 o 
  -8   3   9        1.03        3.57      2.96 o 
  -7   3   9        6.43       18.51      4.39 o 
  -6   3   9       13.46       13.78      4.29 o 
  -5   3   9       12.45       33.54     12.01 o 
  -4   3   9      305.00      294.60     25.65 o 
  -3   3   9      197.26      203.53     18.13 o 
  -2   3   9     1079.67     1023.69     39.87 o 
  -1   3   9     1826.41     1681.20     44.00 o 
   0   3   9       82.15       84.83     15.08 o 
   1   3   9       18.71       22.47      4.33 o 
   2   3   9      404.37      336.84     17.71 o 
   3   3   9     1304.67     1276.99     36.59 o 
   4   3   9      306.60      350.75     20.75 o 
   5   3   9       11.73       12.51      2.78 o 
   6   3   9       47.73       44.56      6.68 o 
   7   3   9       19.11       14.90      2.92 o 
   8   3   9        0.05        9.23      2.16 o 
   9   3   9       19.96       14.57      3.03 o 
  10   3   9       34.10       51.76     12.00 o 
  11   3   9        3.27       18.12      6.06 o 
  12   3   9        1.57       -2.10      4.50 o 
  -7   4   9        4.62        2.15      2.47 o 
  -6   4   9      111.90      120.57      9.19 o 
  -5   4   9      269.29      276.36     18.68 o 
  -4   4   9       55.18       46.43     10.42 o 
  -3   4   9      416.56      402.84     26.16 o 
  -2   4   9       43.09       37.38      5.50 o 
  -1   4   9     1180.01     1120.20     62.42 o 
   0   4   9     1444.20     1419.02     37.79 o 
   1   4   9       58.80       50.61      9.11 o 
   2   4   9       13.76       12.64     15.48 o 
   3   4   9        0.00        4.86      2.43 o 
   4   4   9      407.27      358.85     21.21 o 
   5   4   9      756.00      790.23     22.42 o 
   6   4   9       90.55      128.96     22.13 o 
   7   4   9       90.60      109.44     11.65 o 
   8   4   9       89.49      101.36      7.98 o 
   9   4   9        3.42        5.84      1.84 o 
  10   4   9      107.97       93.27      7.87 o 
  11   4   9       21.61       27.88     10.06 o 
  12   4   9        3.50       13.29      7.10 o 
  -7   5   9       21.89       32.85      5.62 o 
  -6   5   9       31.72       12.23      7.37 o 
  -5   5   9       35.58       27.08      6.40 o 
  -4   5   9       14.34       10.74      3.94 o 
  -3   5   9        2.68       14.52      3.81 o 
  -2   5   9        5.52        6.60      2.99 o 
  -1   5   9       66.88       61.39     16.46 o 
   0   5   9        7.14       10.70      4.09 o 
   1   5   9      693.92      623.48     33.06 o 
   2   5   9      824.75      836.51     34.40 o 
   3   5   9      130.17       94.53      8.36 o 
   4   5   9        0.28        1.63      2.23 o 
   5   5   9        0.04        7.26      2.77 o 
   6   5   9        2.73        7.03      2.00 o 
   7   5   9        6.78        8.93      3.18 o 
   8   5   9      175.06      168.07      8.09 o 
   9   5   9       70.62       73.78     15.96 o 
  10   5   9       20.96       24.04      5.01 o 
  11   5   9       21.96       19.71      8.05 o 
  12   5   9       69.62       88.91     17.49 o 
  -6   6   9      117.49      137.96      8.47 o 
  -5   6   9       52.53       55.05      7.28 o 
  -4   6   9       15.81       13.43      6.34 o 
  -3   6   9       60.12       53.57      8.85 o 
  -2   6   9       15.71       11.16      6.14 o 
  -1   6   9        0.01       16.73      4.53 o 
   0   6   9      453.20      434.58     52.94 o 
   1   6   9      364.31      347.49     21.82 o 
   2   6   9        0.36       11.83      6.32 o 
   3   6   9      917.45      937.80     36.50 o 
   4   6   9      762.77      746.64     28.92 o 
   5   6   9      127.44      134.01     12.21 o 
   6   6   9       82.82       87.23      9.67 o 
   7   6   9        7.97       15.21      3.54 o 
   8   6   9        0.00       10.15      3.04 o 
   9   6   9       51.64       54.70      9.46 o 
  10   6   9        2.06        7.59      2.01 o 
  11   6   9        0.11        8.28      3.37 o 
  12   6   9        5.04       10.45      5.84 o 
  -6   7   9        2.95        8.61      4.69 o 
  -5   7   9       75.90       70.51      6.01 o 
  -4   7   9      111.92      130.53      9.90 o 
  -3   7   9       39.25       43.32      9.70 o 
  -2   7   9       68.85       79.62      8.19 o 
  -1   7   9       61.08       59.85      6.67 o 
   0   7   9       86.08       85.15      7.94 o 
   1   7   9       54.64       44.39      6.21 o 
   2   7   9      155.08      152.31     15.57 o 
   3   7   9      124.71      106.35     11.52 o 
   4   7   9        1.24        4.54      2.00 o 
   5   7   9       33.65       23.85      3.66 o 
   6   7   9      110.14       98.85     21.27 o 
   7   7   9       20.45       24.20      4.07 o 
   8   7   9        3.02        7.32      2.37 o 
   9   7   9        4.90       10.31      3.72 o 
  10   7   9       35.38       34.19      7.47 o 
  11   7   9       65.10       75.65     12.32 o 
  -5   8   9        4.71        9.00      6.18 o 
  -4   8   9       21.14       20.03      6.01 o 
  -3   8   9       79.02       82.40      9.36 o 
  -2   8   9       44.22       42.05      7.76 o 
  -1   8   9      199.94      177.51     10.93 o 
   0   8   9      149.04      107.80     11.39 o 
   1   8   9       22.62       22.61      4.51 o 
   2   8   9        0.06        6.61      2.84 o 
   3   8   9        1.73        7.56      4.51 o 
   4   8   9      351.51      314.13     16.02 o 
   5   8   9      309.45      317.09     16.52 o 
   6   8   9       67.16       57.81      8.13 o 
   7   8   9       95.65       84.72      8.16 o 
   8   8   9       41.33       37.23     11.47 o 
   9   8   9       12.26       11.39      4.24 o 
  10   8   9        0.45        0.32      1.84 o 
  11   8   9       35.11       39.39     12.68 o 
  -4   9   9        3.15       13.26      4.29 o 
  -3   9   9       25.24       21.10      5.95 o 
  -2   9   9        0.99        6.17      3.16 o 
  -1   9   9       53.46       42.47      5.79 o 
   0   9   9       45.48       58.73     15.67 o 
   1   9   9       79.31       71.97      5.90 o 
   2   9   9      165.05      167.76     18.24 o 
   3   9   9        2.13       11.22      3.47 o 
   4   9   9        0.75        7.35      2.56 o 
   5   9   9       13.21        9.52      3.05 o 
   6   9   9        2.74        5.51      1.67 o 
   7   9   9        4.29        2.44      1.65 o 
   8   9   9       48.25       34.16      5.95 o 
   9   9   9       17.97       19.65      4.84 o 
  10   9   9        2.85        2.13      7.53 o 
  -2  10   9        0.00        4.46      5.86 o 
  -1  10   9       13.57       11.44      5.29 o 
   0  10   9        1.95        6.64      6.30 o 
   1  10   9        5.32        9.27      2.76 o 
   2  10   9       24.91       26.02      8.92 o 
   3  10   9       93.13       87.16     13.14 o 
   4  10   9        2.14       26.32      9.86 o 
   5  10   9       76.28       76.74     13.23 o 
   6  10   9       17.06       20.69      8.89 o 
   7  10   9        2.14        0.25      3.64 o 
   8  10   9       44.50       37.97      8.87 o 
   9  10   9        7.39        6.59      3.82 o 
   1  11   9        1.41        6.41      4.83 o 
   2  11   9       33.00       43.12     10.27 o 
   3  11   9       25.78       20.69      9.04 o 
   4  11   9       15.91       29.97      8.05 o 
   5  11   9        1.16        1.97      4.27 o 
   6  11   9        2.72       10.98      8.19 o 
   7  11   9        3.14       10.46      5.12 o 
   0 -11  10        1.26        4.24      4.03 o 
  -4 -10  10        0.81        4.85      3.89 o 
  -3 -10  10        1.15        4.11      3.88 o 
  -2 -10  10       11.56       16.89      4.79 o 
  -1 -10  10       19.27       15.91      5.22 o 
   0 -10  10       64.84       64.12      8.90 o 
   1 -10  10       70.59       61.55      9.78 o 
   2 -10  10        6.63        4.50      2.22 o 
   3 -10  10        9.03       10.02      4.15 o 
   4 -10  10       54.23       37.73      8.27 o 
  -5  -9  10        0.00       10.61      3.51 o 
  -4  -9  10        8.29        8.77      3.76 o 
  -3  -9  10       56.34       43.32      7.29 o 
  -2  -9  10       40.27       50.68      6.37 o 
  -1  -9  10       25.87       34.21      7.43 o 
   0  -9  10       76.36       68.22      8.75 o 
   1  -9  10        4.93        4.63      1.81 o 
   2  -9  10       51.15       49.72      8.73 o 
   3  -9  10       13.01       16.77      2.98 o 
   4  -9  10       76.06       71.00     10.45 o 
   5  -9  10       59.40       65.23     11.86 o 
   6  -9  10       12.11       10.06      3.42 o 
  -6  -8  10        0.15        4.88      2.79 o 
  -5  -8  10        1.34        3.82      2.85 o 
  -4  -8  10       45.50       51.25      6.32 o 
  -3  -8  10       63.49       76.92      8.70 o 
  -2  -8  10       67.59       90.64      9.88 o 
  -1  -8  10       21.59       22.39     10.83 o 
   0  -8  10       40.22       40.02      7.00 o 
   1  -8  10      223.87      248.54      9.85 o 
   2  -8  10       41.22       46.06      8.00 o 
   3  -8  10        2.78        6.48      1.60 o 
   4  -8  10       51.29       50.17      8.62 o 
   5  -8  10       72.75       72.23     10.37 o 
   6  -8  10       24.13       14.17      9.74 o 
   7  -8  10       27.91       34.13      6.93 o 
  -7  -7  10        8.19       10.22      8.65 o 
  -6  -7  10        0.34        5.44      2.63 o 
  -5  -7  10        4.42        7.45      3.20 o 
  -4  -7  10       21.86       20.62      4.98 o 
  -3  -7  10       75.40       77.16     10.77 o 
  -2  -7  10      549.57      607.22     23.25 o 
  -1  -7  10      596.48      578.23     23.08 o 
   0  -7  10      199.61      208.79     20.35 o 
   1  -7  10       64.85       57.65      6.96 o 
   2  -7  10       82.44       94.83      8.90 o 
   3  -7  10       49.98       49.69      6.16 o 
   4  -7  10        7.01        5.72      3.88 o 
   5  -7  10        0.08        6.88      2.62 o 
   6  -7  10       13.19        9.27      2.70 o 
   7  -7  10        0.62        8.40      2.51 o 
   8  -7  10       22.90       21.11      8.08 o 
  -7  -6  10       21.48       28.19     14.57 o 
  -6  -6  10        0.07        9.75      3.61 o 
  -5  -6  10        2.86        6.17      3.01 o 
  -4  -6  10       10.47       10.32      4.43 o 
  -3  -6  10       58.06       49.34      6.61 o 
  -2  -6  10       32.06       55.53      7.97 o 
  -1  -6  10       68.18       80.80      8.21 o 
   0  -6  10      524.46      543.69     26.88 o 
   1  -6  10      282.94      274.11     19.18 o 
   2  -6  10       45.23       28.77      4.18 o 
   3  -6  10       74.30       58.38      7.91 o 
   4  -6  10       14.63       24.16      5.06 o 
   5  -6  10        9.57       11.75      3.56 o 
   6  -6  10       76.79       80.70     10.99 o 
   7  -6  10      131.98      115.94     15.71 o 
   8  -6  10       47.26       45.65     11.46 o 
   9  -6  10        9.41        4.34      4.00 o 
  -8  -5  10      175.83      193.61     11.04 o 
  -7  -5  10       84.57       77.23      7.68 o 
  -6  -5  10       14.42       17.30      5.19 o 
  -5  -5  10       27.96       30.86      7.45 o 
  -4  -5  10      119.67       97.02      8.41 o 
  -3  -5  10      365.81      399.62     19.32 o 
  -2  -5  10       10.52       18.73      4.65 o 
  -1  -5  10      329.49      300.87     20.14 o 
   0  -5  10      416.99      405.28     17.58 o 
   1  -5  10       28.24       40.89      9.46 o 
   2  -5  10      403.28      427.51     39.68 o 
   3  -5  10      393.71      410.45     68.51 o 
   4  -5  10      171.94      141.89      8.55 o 
   5  -5  10       48.25       49.63      7.51 o 
   6  -5  10       26.29       35.46     12.38 o 
   7  -5  10        4.39        7.16      6.42 o 
   8  -5  10        3.90        8.50      2.11 o 
   9  -5  10       10.81        5.09      4.21 o 
  10  -5  10       20.73       14.32      6.37 o 
  -8  -4  10       40.38       39.99     17.58 o 
  -7  -4  10       64.45       49.68     14.84 o 
  -6  -4  10       94.79       90.60      9.96 o 
  -5  -4  10      222.33      244.56     22.56 o 
  -4  -4  10      114.72      102.84     20.99 o 
  -3  -4  10        0.16        1.27      2.47 o 
  -2  -4  10       69.18       62.92      8.45 o 
  -1  -4  10       33.04       43.76      6.54 o 
   0  -4  10      178.67      157.52     10.94 o 
   1  -4  10       39.88       31.06      4.56 o 
   2  -4  10      148.69      140.34      9.89 o 
   3  -4  10       27.33       36.18      5.39 o 
   4  -4  10      265.08      304.93     15.53 o 
   5  -4  10        1.85        3.83      2.69 o 
   6  -4  10       37.41       30.34      4.14 o 
   7  -4  10      316.28      354.22     24.65 o 
   8  -4  10       30.27        7.87     10.58 o 
   9  -4  10       32.77       15.98      5.94 o 
  10  -4  10        0.03        3.14      2.45 o 
  -8  -3  10        1.54        8.89      4.08 o 
  -7  -3  10        7.00        9.38      4.21 o 
  -6  -3  10       28.54       23.16      5.61 o 
  -5  -3  10       75.92       84.06     10.76 o 
  -4  -3  10      141.68      139.60      9.04 o 
  -3  -3  10      423.42      443.80     37.91 o 
  -2  -3  10      694.86      647.26     26.05 o 
  -1  -3  10     1496.67     1465.85     55.91 o 
   0  -3  10      104.28       86.12      7.96 o 
   1  -3  10      517.58      510.69     16.16 o 
   2  -3  10      104.43       86.05     10.35 o 
   3  -3  10      632.81      599.40     24.23 o 
   4  -3  10      386.90      374.73     18.93 o 
   5  -3  10      205.60      172.88     15.26 o 
   6  -3  10       31.96       33.36      6.77 o 
   7  -3  10      179.48      174.58     12.92 o 
   8  -3  10      151.45      149.39     13.82 o 
   9  -3  10       49.06       58.61     10.93 o 
  10  -3  10       14.77       15.84      7.04 o 
  11  -3  10      104.72      108.19     14.55 o 
  -8  -2  10        1.88       10.84      4.25 o 
  -7  -2  10       17.30       18.18      8.65 o 
  -6  -2  10       13.15       26.30      7.24 o 
  -5  -2  10        0.01        3.26      3.57 o 
  -4  -2  10       44.14       45.76     10.49 o 
  -3  -2  10       51.34       48.26      6.88 o 
  -2  -2  10      432.30      437.98     18.92 o 
  -1  -2  10     2646.33     2553.28     65.21 o 
   0  -2  10     1579.16     1486.19     39.73 o 
   1  -2  10      361.17      384.74     22.84 o 
   2  -2  10       74.58       78.29      6.37 o 
   3  -2  10       31.42       47.26      6.11 o 
   4  -2  10       78.90       90.61      8.24 o 
   5  -2  10      235.96      205.71     13.15 o 
   6  -2  10        0.11        4.43      3.46 o 
   7  -2  10        5.17        4.95      1.43 o 
   8  -2  10        5.93       16.90      7.41 o 
   9  -2  10        2.61        4.35      3.72 o 
  10  -2  10       11.07       23.12      8.20 o 
  11  -2  10        0.52        9.21      5.34 o 
  -8  -1  10       52.21       73.30      8.94 o 
  -7  -1  10        0.42        1.45      2.51 o 
  -6  -1  10        0.26       12.26      6.89 o 
  -5  -1  10       27.35       33.22      6.60 o 
  -4  -1  10       96.29       79.84      6.46 o 
  -3  -1  10      274.06      248.38     12.25 o 
  -2  -1  10       54.98       46.26      5.94 o 
  -1  -1  10      331.64      299.58     44.73 o 
   0  -1  10      206.43      186.51     15.70 o 
   1  -1  10     1244.59     1139.63     54.88 o 
   2  -1  10     2625.07     2652.23    111.00 o 
   3  -1  10      237.36      238.75     15.83 o 
   4  -1  10      209.97      196.30     10.25 o 
   5  -1  10       40.42       52.98      6.56 o 
   6  -1  10      139.58      136.28     13.35 o 
   7  -1  10      124.66      114.30     10.00 o 
   8  -1  10        5.64       10.42      5.24 o 
   9  -1  10      428.44      424.79     45.33 o 
  10  -1  10      165.77      183.51     29.84 o 
  11  -1  10        2.56        4.81      4.06 o 
  12  -1  10        0.13        1.77      3.43 o 
  -8   0  10       10.77        8.86      4.50 o 
  -7   0  10       20.09       17.34      4.40 o 
  -6   0  10      215.73      209.54      8.61 o 
  -5   0  10       60.49       44.18      7.86 o 
  -4   0  10      165.94      126.46      8.77 o 
  -3   0  10       65.73       83.42      9.43 o 
  -2   0  10      525.71      524.46     22.03 o 
  -1   0  10     1120.91     1146.60     31.58 o 
   0   0  10       30.15       19.36      4.04 o 
   1   0  10       72.99       54.87     10.36 o 
   2   0  10      248.06      219.94     13.84 o 
   3   0  10     1042.37     1008.30     32.56 o 
   4   0  10      963.57      955.71     30.72 o 
   5   0  10      176.80      185.90      9.58 o 
   6   0  10       59.47       63.24      8.64 o 
   7   0  10       93.42       85.93      8.15 o 
   8   0  10       75.83       66.75      9.52 o 
   9   0  10        4.52        6.52      4.95 o 
  10   0  10       56.22       46.74     13.59 o 
  11   0  10       54.06       34.08     10.29 o 
  12   0  10       24.90       40.95      9.95 o 
  -8   1  10       34.02       28.30      5.38 o 
  -7   1  10       19.38       23.27      7.24 o 
  -6   1  10      218.56      274.60     32.72 o 
  -5   1  10      151.95      140.02     10.95 o 
  -4   1  10      115.51      130.32      9.58 o 
  -3   1  10      707.82      800.48     42.45 o 
  -2   1  10      218.43      215.88     14.13 o 
  -1   1  10      169.97      156.13     12.06 o 
   0   1  10     1309.53     1312.67     66.33 o 
   1   1  10      449.62      416.74     24.67 o 
   2   1  10      562.60      605.15     65.44 o 
   3   1  10      108.69       82.58      6.58 o 
   4   1  10      155.31      133.83      9.56 o 
   5   1  10       12.48        6.35      2.43 o 
   6   1  10       34.86       31.54      4.37 o 
   7   1  10       23.67       19.15      6.45 o 
   8   1  10       68.17       82.25      9.38 o 
   9   1  10       46.71       48.09      6.96 o 
  10   1  10      129.58      152.85     29.07 o 
  11   1  10       66.05       77.75     14.35 o 
  12   1  10        0.00        9.34      4.93 o 
  -8   2  10      135.19      164.63     34.02 o 
  -7   2  10      333.62      309.60     30.87 o 
  -6   2  10       81.11       77.86     10.44 o 
  -5   2  10      115.84       97.26     14.47 o 
  -4   2  10      146.63      150.25     13.26 o 
  -3   2  10       13.11       10.57      9.81 o 
  -2   2  10      216.70      206.36     18.33 o 
  -1   2  10      218.89      249.72     15.90 o 
   0   2  10      410.78      376.98     17.21 o 
   1   2  10      283.11      267.80     16.59 o 
   2   2  10      224.39      230.99     14.60 o 
   3   2  10       94.45       91.78      7.03 o 
   4   2  10        7.51        7.81      2.61 o 
   5   2  10      150.96      145.82     11.89 o 
   6   2  10       12.55       18.63      4.70 o 
   7   2  10       47.92       54.14     12.38 o 
   8   2  10       43.82       58.26      8.50 o 
   9   2  10       54.78       47.08      6.87 o 
  10   2  10        0.47        3.09      3.98 o 
  11   2  10       43.55       27.26      7.53 o 
  12   2  10      106.97      124.09     33.47 o 
  -7   3  10       75.38       48.15      7.89 o 
  -6   3  10      159.62      174.80     13.08 o 
  -5   3  10      163.81      157.08     13.24 o 
  -4   3  10      492.32      543.75     22.34 o 
  -3   3  10       82.61       90.69      7.31 o 
  -2   3  10        1.35       12.21      3.75 o 
  -1   3  10        0.29        7.65      4.53 o 
   0   3  10      359.50      324.42     19.83 o 
   1   3  10     2202.93     2120.91     54.59 o 
   2   3  10      414.67      378.16     23.72 o 
   3   3  10       30.74       29.00      6.53 o 
   4   3  10      149.25      146.29     11.74 o 
   5   3  10       13.78       10.45      6.41 o 
   6   3  10      183.22      202.52     17.59 o 
   7   3  10        5.50       13.75      3.06 o 
   8   3  10       60.82       47.70     24.60 o 
   9   3  10       39.81       43.85      8.22 o 
  10   3  10        6.07       26.77      9.51 o 
  11   3  10        8.62       24.90      8.73 o 
  12   3  10       15.37       22.66     10.28 o 
  -7   4  10       20.26       17.11      5.63 o 
  -6   4  10       15.99       22.08      5.49 o 
  -5   4  10       45.74       53.46      6.63 o 
  -4   4  10      285.39      308.92     28.66 o 
  -3   4  10      461.61      471.48     19.96 o 
  -2   4  10       43.77       36.67      5.48 o 
  -1   4  10       20.47       27.64      4.60 o 
   0   4  10      121.76      127.81     12.30 o 
   1   4  10        0.25       11.57      4.17 o 
   2   4  10      144.51      117.21     12.21 o 
   3   4  10      791.03      743.78     29.65 o 
   4   4  10      155.00      170.97     11.70 o 
   5   4  10        7.17       10.60      3.82 o 
   6   4  10       47.61       27.91      6.27 o 
   7   4  10       20.98       20.41      4.24 o 
   8   4  10       37.86       37.62      5.42 o 
   9   4  10      111.07      118.88      9.95 o 
  10   4  10       26.57       25.33     11.10 o 
  11   4  10       13.27       26.12      7.92 o 
  12   4  10       43.18       57.89     16.62 o 
  -6   5  10       61.72       61.69      6.47 o 
  -5   5  10        8.98       14.22      4.69 o 
  -4   5  10        4.05        7.30      2.84 o 
  -3   5  10        1.60        9.18      3.07 o 
  -2   5  10       34.94       38.15      5.74 o 
  -1   5  10       95.53       82.69     15.97 o 
   0   5  10      532.87      482.56     30.89 o 
   1   5  10      210.19      177.63     15.78 o 
   2   5  10       27.38       24.78      4.49 o 
   3   5  10       25.67       19.72      4.17 o 
   4   5  10       36.19       20.08      3.87 o 
   5   5  10       22.41       25.84      4.27 o 
   6   5  10       56.98       62.54     12.01 o 
   7   5  10      168.90      153.48     22.27 o 
   8   5  10        4.23        6.74      4.05 o 
   9   5  10       64.07       61.41     15.85 o 
  10   5  10       97.44       84.02     18.77 o 
  11   5  10        3.74        9.98      5.80 o 
  12   5  10        3.00        4.06      3.89 o 
  -6   6  10       10.37        8.59     11.09 o 
  -5   6  10       27.77       33.41      7.71 o 
  -4   6  10       12.33       19.66      6.00 o 
  -3   6  10       87.35       86.37      9.74 o 
  -2   6  10       32.90       27.38      6.43 o 
  -1   6  10        2.70       11.28      3.91 o 
   0   6  10        3.88        5.79      3.02 o 
   1   6  10      279.19      248.47     17.41 o 
   2   6  10      446.38      432.57     27.93 o 
   3   6  10       60.43       56.50      7.12 o 
   4   6  10      199.85      196.48     45.93 o 
   5   6  10      217.37      206.55     10.83 o 
   6   6  10        7.94        7.82      2.71 o 
   7   6  10      161.94      182.79     13.26 o 
   8   6  10      169.51      177.58     11.46 o 
   9   6  10        5.59       15.55      3.95 o 
  10   6  10        2.06        5.86      2.94 o 
  11   6  10       28.06       31.87      8.21 o 
  -5   7  10       23.20       19.30      5.79 o 
  -4   7  10       78.57       98.08      6.54 o 
  -3   7  10       75.83       66.94      7.89 o 
  -2   7  10       28.41       28.19      9.34 o 
  -1   7  10        0.46        5.91      3.42 o 
   0   7  10        3.42        8.33     11.96 o 
   1   7  10       14.07       10.99      3.21 o 
   2   7  10       48.97       33.99      5.62 o 
   3   7  10      141.47      121.35      7.83 o 
   4   7  10       15.23       11.67      3.22 o 
   5   7  10       63.50       56.58      7.38 o 
   6   7  10        3.70        7.27      3.26 o 
   7   7  10       36.12       32.50      7.10 o 
   8   7  10      133.60      140.83      8.04 o 
   9   7  10      166.94      160.89     15.72 o 
  10   7  10       57.11       60.76     20.87 o 
  11   7  10       13.76       10.75      4.84 o 
  -4   8  10       26.93       27.71      9.01 o 
  -3   8  10       72.99       62.64      5.96 o 
  -2   8  10       34.57       37.89      9.79 o 
  -1   8  10       13.26       16.66      4.91 o 
   0   8  10       37.19       29.59      8.53 o 
   1   8  10       62.56       50.08      8.36 o 
   2   8  10        0.74        5.54      2.47 o 
   3   8  10       23.35       18.14      4.81 o 
   4   8  10       77.42       85.08     11.08 o 
   5   8  10        9.82       11.51     10.77 o 
   6   8  10       22.61       23.41      5.16 o 
   7   8  10       12.32       15.01      3.96 o 
   8   8  10        4.80        8.89      3.34 o 
   9   8  10       18.16       19.81      4.00 o 
  10   8  10       43.51       46.24     12.79 o 
  -3   9  10       14.50       12.00      4.93 o 
  -2   9  10        2.59        9.83      5.08 o 
  -1   9  10       17.99       14.07      3.98 o 
   0   9  10        1.30        8.44      4.03 o 
   1   9  10        1.96        7.01      3.18 o 
   2   9  10        0.45        9.44      2.95 o 
   3   9  10        6.34       13.67      7.05 o 
   4   9  10        0.32        7.70      5.69 o 
   5   9  10        0.27        5.36      2.48 o 
   6   9  10       14.18       19.66      4.33 o 
   7   9  10        9.07       12.90      4.38 o 
   8   9  10        7.70       10.55      5.61 o 
   9   9  10        0.16        3.53      6.63 o 
  -1  10  10        4.32       15.54      8.89 o 
   0  10  10        2.79        9.37      6.51 o 
   1  10  10        1.19       11.64      6.82 o 
   2  10  10        6.90        9.42      5.31 o 
   3  10  10        0.26        7.60      5.55 o 
   4  10  10       51.48       24.19      6.82 o 
   5  10  10       81.86       60.48     13.26 o 
   6  10  10       13.40       24.75      7.96 o 
   7  10  10       23.19       23.85      9.59 o 
   8  10  10       38.73       63.63     13.26 o 
   1  11  10       13.23        8.98      5.64 o 
   2  11  10       25.37        4.06      5.91 o 
   3  11  10       13.67       14.89      8.30 o 
   4  11  10       13.29       30.54      8.68 o 
   5  11  10        9.99       14.23      6.99 o 
   6  11  10        7.47        7.91      5.27 o 
  -2 -10  11      188.07      200.53     12.30 o 
  -1 -10  11      249.36      199.05     21.79 o 
   0 -10  11       39.00       41.55     14.23 o 
   1 -10  11       14.93       12.78      3.29 o 
   2 -10  11       11.58       10.07      2.98 o 
  -4  -9  11        6.15        2.18      3.94 o 
  -3  -9  11        9.25       12.16      4.20 o 
  -2  -9  11       13.18       15.55      5.69 o 
  -1  -9  11        1.13        7.32      3.03 o 
   0  -9  11       79.97       90.46      9.11 o 
   1  -9  11      202.67      210.28     17.65 o 
   2  -9  11       82.31       73.84     10.73 o 
   3  -9  11        5.37        7.46      2.53 o 
   4  -9  11        1.12        3.59      1.44 o 
   5  -9  11       14.95       11.31      3.81 o 
  -5  -8  11       76.92       87.10      6.98 o 
  -4  -8  11       55.22       46.96      7.50 o 
  -3  -8  11       15.25       24.10      9.86 o 
  -2  -8  11        8.79        8.24      2.80 o 
  -1  -8  11       99.98       97.25      7.81 o 
   0  -8  11      125.17      115.05      5.86 o 
   1  -8  11       24.81       15.58      4.14 o 
   2  -8  11        3.19        8.30      4.19 o 
   3  -8  11       50.18       47.10      7.73 o 
   4  -8  11       19.52       14.39      4.50 o 
   5  -8  11        4.64        3.99      2.91 o 
   6  -8  11        1.40        4.90      2.18 o 
  -6  -7  11        9.92       11.28      3.84 o 
  -5  -7  11      107.77      124.63     10.85 o 
  -4  -7  11       68.55       73.06     12.92 o 
  -3  -7  11        4.95       12.32      7.33 o 
  -2  -7  11       41.78       34.83      6.87 o 
  -1  -7  11       60.19       47.95      7.82 o 
   0  -7  11       46.32       39.08     13.61 o 
   1  -7  11       85.81       89.67      7.13 o 
   2  -7  11      104.30       99.43      7.66 o 
   3  -7  11       18.42       14.88      5.05 o 
   4  -7  11        3.06        4.06      2.19 o 
   5  -7  11        9.05       22.97     13.23 o 
   6  -7  11       49.63       41.68      7.70 o 
   7  -7  11       41.95       37.30      7.11 o 
  -7  -6  11        3.76       11.28      5.00 o 
  -6  -6  11        2.82        7.75      3.80 o 
  -5  -6  11        7.15       13.65      3.53 o 
  -4  -6  11        1.45        3.27      3.02 o 
  -3  -6  11       12.84       11.42      3.33 o 
  -2  -6  11      387.92      406.32     17.17 o 
  -1  -6  11      509.51      517.89     20.40 o 
   0  -6  11      204.85      188.95     14.90 o 
   1  -6  11       32.49       32.62      7.37 o 
   2  -6  11       45.58       35.98      4.95 o 
   3  -6  11       46.64       45.80      5.35 o 
   4  -6  11        2.89        9.84      2.86 o 
   5  -6  11       16.53       30.31      9.79 o 
   6  -6  11      117.72      109.92     20.99 o 
   7  -6  11        0.93        4.35      1.34 o 
   8  -6  11       91.85       58.51     14.82 o 
  -7  -5  11        2.32        2.08      3.93 o 
  -6  -5  11        0.13        9.43      5.62 o 
  -5  -5  11       17.10       23.53      6.51 o 
  -4  -5  11       27.66       23.90     11.23 o 
  -3  -5  11       50.62       44.40      7.40 o 
  -2  -5  11      170.42      171.14     48.63 o 
  -1  -5  11        6.04       11.99      3.30 o 
   0  -5  11      625.60      643.06     28.07 o 
   1  -5  11      359.37      382.78     18.10 o 
   2  -5  11       92.23       85.73      6.23 o 
   3  -5  11       39.60       20.13      3.70 o 
   4  -5  11        0.22        6.28      2.55 o 
   5  -5  11       12.28       10.17      3.45 o 
   6  -5  11       53.40       58.18     10.99 o 
   7  -5  11        5.58        2.35      2.15 o 
   8  -5  11        3.61        1.96      4.53 o 
   9  -5  11       21.23       12.13      5.61 o 
  -7  -4  11       74.39       67.26     10.30 o 
  -6  -4  11      109.21      141.30     12.16 o 
  -5  -4  11       73.72       88.65     10.30 o 
  -4  -4  11        7.88        8.05     15.05 o 
  -3  -4  11        2.08        7.06      3.11 o 
  -2  -4  11        3.55       10.38      3.32 o 
  -1  -4  11      118.26       98.85     10.98 o 
   0  -4  11       45.31       48.98     11.37 o 
   1  -4  11      190.13      178.42     30.40 o 
   2  -4  11      197.79      187.62     18.94 o 
   3  -4  11       52.72       47.72      8.94 o 
   4  -4  11       40.00       38.93      7.82 o 
   5  -4  11       35.07       45.28      6.15 o 
   6  -4  11      120.32       88.84      7.98 o 
   7  -4  11      363.55      362.75     11.00 o 
   8  -4  11       51.66       47.56     17.19 o 
  -7  -3  11       99.85       85.65     19.54 o 
  -6  -3  11      223.20      238.21     28.51 o 
  -5  -3  11      215.66      214.38      9.04 o 
  -4  -3  11      655.85      665.95     29.46 o 
  -3  -3  11      585.55      589.75     57.52 o 
  -2  -3  11        4.74        9.44      6.44 o 
  -1  -3  11      526.37      549.46     34.97 o 
   0  -3  11      177.15      177.81     16.18 o 
   1  -3  11      181.17      165.82     14.78 o 
   2  -3  11      352.16      348.10     15.27 o 
   3  -3  11      126.36      110.77     10.65 o 
   4  -3  11       47.71       58.99      7.65 o 
   5  -3  11        1.20        8.92      3.46 o 
   6  -3  11        8.80        8.11      3.65 o 
   7  -3  11       11.77        6.52      4.88 o 
   8  -3  11       63.43       53.56      8.85 o 
   9  -3  11      172.66      174.30     26.28 o 
  10  -3  11       44.24       54.42     14.73 o 
  -8  -2  11       20.02       18.71      5.86 o 
  -7  -2  11       32.60       27.19      6.22 o 
  -6  -2  11      138.70      157.89     11.62 o 
  -5  -2  11       34.81       28.43      7.75 o 
  -4  -2  11      370.12      376.53     16.40 o 
  -3  -2  11     1133.36     1326.07    112.25 o 
  -2  -2  11      609.75      601.03     38.11 o 
  -1  -2  11       15.92       16.46      4.62 o 
   0  -2  11      579.10      560.76     39.46 o 
   1  -2  11        2.54        4.36      2.89 o 
   2  -2  11      246.57      207.25     20.84 o 
   3  -2  11      173.82      164.37     11.37 o 
   4  -2  11      258.03      240.03     28.62 o 
   5  -2  11       94.48       92.94     13.21 o 
   6  -2  11      156.20      165.56     19.33 o 
   7  -2  11        0.41        7.68      2.64 o 
   8  -2  11       66.20       76.23     14.26 o 
   9  -2  11       50.08       74.67     14.04 o 
  10  -2  11       92.15       68.87     17.40 o 
  11  -2  11       65.05       57.88     16.27 o 
  -7  -1  11       32.47       35.75      7.25 o 
  -6  -1  11       48.71       49.79      9.86 o 
  -5  -1  11       50.19       54.34      9.19 o 
  -4  -1  11      191.81      225.05     40.98 o 
  -3  -1  11      157.88      168.55     12.39 o 
  -2  -1  11        5.05        4.07      4.77 o 
  -1  -1  11      163.22      149.14     20.96 o 
   0  -1  11      924.55      894.10     35.30 o 
   1  -1  11      179.56      180.13     17.75 o 
   2  -1  11       13.00        9.96      4.09 o 
   3  -1  11        3.33       25.77      5.18 o 
   4  -1  11       26.52       16.87      4.48 o 
   5  -1  11        2.11       11.36      3.16 o 
   6  -1  11        5.54       16.90      6.14 o 
   7  -1  11       37.53       28.34      3.92 o 
   8  -1  11       52.94       57.51     18.26 o 
   9  -1  11       66.38       98.95     12.41 o 
  10  -1  11        0.76        2.69      2.64 o 
  11  -1  11        4.25       16.08      6.29 o 
  -7   0  11       13.07       18.85      5.90 o 
  -6   0  11        5.05        6.95      4.07 o 
  -5   0  11        1.35        1.69      3.55 o 
  -4   0  11       54.01       41.82      6.16 o 
  -3   0  11       17.05       23.51      4.57 o 
  -2   0  11        2.18        4.07      2.75 o 
  -1   0  11       88.94      100.66     24.13 o 
   0   0  11      219.00      273.75     25.91 o 
   1   0  11     1415.69     1375.36     52.62 o 
   2   0  11      317.65      244.51     37.16 o 
   3   0  11       54.88       52.87      7.37 o 
   4   0  11       10.29       22.84      5.38 o 
   5   0  11       26.23       36.57      6.50 o 
   6   0  11        2.51        4.76      2.59 o 
   7   0  11      340.39      368.30     28.45 o 
   8   0  11        2.10        6.10      6.83 o 
   9   0  11      176.40      183.16      6.27 o 
  10   0  11        0.02        5.57      2.19 o 
  11   0  11        2.68       17.18      8.29 o 
  -7   1  11       36.85       29.31      6.13 o 
  -6   1  11       35.41       23.12      9.01 o 
  -5   1  11       93.72       92.22     10.53 o 
  -4   1  11       30.49       24.23      6.41 o 
  -3   1  11      125.58      129.12      8.95 o 
  -2   1  11       82.55       88.31     16.53 o 
  -1   1  11      385.32      422.46     18.21 o 
   0   1  11      190.51      197.78     13.05 o 
   1   1  11       12.87       28.09      8.22 o 
   2   1  11       15.66       12.52      4.78 o 
   3   1  11      457.14      418.29     43.64 o 
   4   1  11        3.32       10.78      4.83 o 
   5   1  11      542.05      499.62     38.53 o 
   6   1  11       44.13       42.28      5.62 o 
   7   1  11        0.37       10.41      5.21 o 
   8   1  11      363.89      380.44     19.55 o 
   9   1  11      141.30      129.13      9.97 o 
  10   1  11      115.30       84.92     21.43 o 
  11   1  11        0.48        8.67      5.19 o 
  12   1  11        2.39       15.38      6.25 o 
  -7   2  11      134.01      153.15      9.45 o 
  -6   2  11       69.48       70.16     14.55 o 
  -5   2  11      129.48      147.38     18.13 o 
  -4   2  11       44.68       46.14      7.26 o 
  -3   2  11        8.37        8.38      4.25 o 
  -2   2  11      554.35      602.74     27.45 o 
  -1   2  11      108.11      100.93      9.88 o 
   0   2  11      569.95      531.52     21.75 o 
   1   2  11        1.55       11.23      4.00 o 
   2   2  11       48.63       61.83     23.16 o 
   3   2  11       27.15       32.81      4.82 o 
   4   2  11       23.92       27.74      5.39 o 
   5   2  11        0.02        0.87      2.88 o 
   6   2  11      152.35      151.54     15.44 o 
   7   2  11      104.86      117.21      8.37 o 
   8   2  11        3.18        7.70      1.83 o 
   9   2  11       73.36       75.07     19.59 o 
  10   2  11      300.10      331.41     52.70 o 
  11   2  11      139.84      166.79     32.59 o 
  12   2  11       17.58       14.86      6.09 o 
  -7   3  11      113.68       88.28     10.36 o 
  -6   3  11      171.82      197.74      9.72 o 
  -5   3  11      320.12      328.23     21.09 o 
  -4   3  11       85.10      101.69     29.22 o 
  -3   3  11        0.04        9.07      3.50 o 
  -2   3  11       23.85       20.30      4.25 o 
  -1   3  11       22.51       27.01      5.08 o 
   0   3  11      326.15      320.00     29.47 o 
   1   3  11       53.17       50.20     17.97 o 
   2   3  11      261.54      256.22     16.29 o 
   3   3  11      131.47      108.04     11.63 o 
   4   3  11       10.77        9.78      5.61 o 
   5   3  11       72.51       75.55      9.54 o 
   6   3  11       39.89       35.35      6.23 o 
   7   3  11      600.81      601.04     40.95 o 
   8   3  11      480.81      449.46     46.34 o 
   9   3  11       67.69       53.24     10.59 o 
  10   3  11        0.08        2.65      3.28 o 
  11   3  11       10.81       19.85      9.82 o 
  12   3  11       76.44       71.17     14.64 o 
  -6   4  11       20.84       21.37      6.34 o 
  -5   4  11      296.22      312.60     27.21 o 
  -4   4  11      187.70      224.35     10.35 o 
  -3   4  11      250.24      256.58      9.21 o 
  -2   4  11       50.15       52.22      6.79 o 
  -1   4  11      401.24      395.57     27.11 o 
   0   4  11       42.05       45.03      6.50 o 
   1   4  11        0.40        8.42      3.68 o 
   2   4  11        0.00       10.53      3.58 o 
   3   4  11        2.79        3.31      2.74 o 
   4   4  11       86.86       94.66     19.21 o 
   5   4  11        9.25        6.23      2.64 o 
   6   4  11       28.38       27.49      3.82 o 
   7   4  11       15.99       23.73      3.98 o 
   8   4  11      163.35      171.08     10.49 o 
   9   4  11       18.18       19.65      5.41 o 
  10   4  11        1.53        7.00      2.42 o 
  11   4  11       23.26       29.46      7.45 o 
  -5   5  11        5.52        3.98      2.96 o 
  -4   5  11       10.27       24.30      6.14 o 
  -3   5  11       34.56       38.57      7.55 o 
  -2   5  11      269.52      274.08     13.11 o 
  -1   5  11       62.52       65.02      7.81 o 
   0   5  11      164.44      155.64     20.10 o 
   1   5  11      305.58      326.97     28.12 o 
   2   5  11       60.53       51.42     14.40 o 
   3   5  11       20.20       19.71      4.33 o 
   4   5  11       82.24       88.56     10.18 o 
   5   5  11        4.62       10.87      3.19 o 
   6   5  11        2.83       11.97      5.40 o 
   7   5  11        6.02       17.05      4.09 o 
   8   5  11       62.71       57.96      9.90 o 
   9   5  11      288.79      289.02     11.23 o 
  10   5  11       17.37       10.28      2.97 o 
  11   5  11       86.75      108.43     23.13 o 
  -5   6  11       12.51       13.34      4.63 o 
  -4   6  11        1.56        7.11      3.33 o 
  -3   6  11       28.36       29.83      7.01 o 
  -2   6  11       49.52       42.52     10.27 o 
  -1   6  11       30.02       17.43      4.80 o 
   0   6  11       85.92       71.52      7.53 o 
   1   6  11        0.11       10.48      3.96 o 
   2   6  11       30.44       32.05      4.82 o 
   3   6  11      328.61      339.52     16.30 o 
   4   6  11      193.01      221.34     10.75 o 
   5   6  11       44.35       59.23      7.14 o 
   6   6  11      194.24      202.99     18.34 o 
   7   6  11       10.18       27.24      6.77 o 
   8   6  11       10.20        8.52      3.84 o 
   9   6  11      143.80      137.81     15.63 o 
  10   6  11      111.17      124.19     10.81 o 
  11   6  11       39.31       43.84     11.41 o 
  -4   7  11        0.55        3.56      3.32 o 
  -3   7  11        3.77       15.50      5.43 o 
  -2   7  11        1.91        4.13      2.78 o 
  -1   7  11       50.47       51.96      7.29 o 
   0   7  11       45.79       42.36     10.75 o 
   1   7  11       14.96       18.44      4.72 o 
   2   7  11      152.33      171.04     44.91 o 
   3   7  11       22.64       22.95      5.66 o 
   4   7  11      259.09      241.90     11.32 o 
   5   7  11        5.90        9.56      8.58 o 
   6   7  11       55.35       51.57      9.40 o 
   7   7  11      291.88      301.20     17.65 o 
   8   7  11      294.09      321.57     24.40 o 
   9   7  11      109.49      113.35     14.74 o 
  10   7  11       12.84        4.47      2.07 o 
  -3   8  11       25.25       18.45      5.96 o 
  -2   8  11        0.73       10.95      4.27 o 
  -1   8  11       63.74       72.60     26.32 o 
   0   8  11       14.94        9.05      8.77 o 
   1   8  11       14.45       21.13      4.81 o 
   2   8  11        1.18        8.39      3.16 o 
   3   8  11       14.65        7.30      5.03 o 
   4   8  11        3.28       12.70      4.48 o 
   5   8  11       10.07       11.14      4.30 o 
   6   8  11       12.64       11.51      3.56 o 
   7   8  11       15.01        6.05      2.27 o 
   8   8  11      172.44      164.71     15.33 o 
   9   8  11      338.84      408.44     14.08 o 
  10   8  11      130.93      134.50     32.43 o 
  -2   9  11        7.09        9.22      4.03 o 
  -1   9  11        2.56        7.48      3.53 o 
   0   9  11       73.80       60.70     20.82 o 
   1   9  11      107.60      110.65      9.07 o 
   2   9  11       16.97       16.47      4.02 o 
   3   9  11        0.03        2.18      2.60 o 
   4   9  11       19.75       16.68      3.91 o 
   5   9  11       28.84       23.47      5.35 o 
   6   9  11        7.24       11.79      2.85 o 
   7   9  11        8.93       10.98      2.75 o 
   8   9  11        2.21        9.08      3.64 o 
   9   9  11       20.50       17.37      9.78 o 
   0  10  11        5.09        7.88      5.38 o 
   1  10  11       13.06       12.53      5.77 o 
   3  10  11      100.06       80.84      8.57 o 
   4  10  11       32.30       28.99      8.50 o 
   5  10  11       87.87       94.07      9.92 o 
   6  10  11       41.11       44.35     11.17 o 
   7  10  11        4.00       16.49      9.19 o 
  -2  -9  12       17.88       10.85      3.88 o 
  -1  -9  12       55.07       55.60      8.90 o 
   0  -9  12      129.19      105.53     15.79 o 
   1  -9  12      109.23       94.90      7.82 o 
   2  -9  12       16.29       22.40      9.59 o 
   3  -9  12       34.91       33.83      6.59 o 
  -4  -8  12        2.76       11.20      6.75 o 
  -3  -8  12        3.18        4.99      2.71 o 
  -2  -8  12       25.50       45.62      7.25 o 
  -1  -8  12       14.79        7.94      2.80 o 
   0  -8  12       30.48       14.97      4.61 o 
   1  -8  12       48.42       32.19      5.66 o 
   2  -8  12       27.29       24.90     13.36 o 
   3  -8  12       28.26       17.65      3.48 o 
   4  -8  12       20.70        8.46      5.90 o 
   5  -8  12      133.22      104.20     16.93 o 
  -5  -7  12      191.47      185.00     10.07 o 
  -4  -7  12       10.79       15.79     12.87 o 
  -3  -7  12       22.75       24.78      6.02 o 
  -2  -7  12       14.51       14.13      5.12 o 
  -1  -7  12       35.91       26.87      6.09 o 
   0  -7  12        2.53        7.86      5.27 o 
   1  -7  12        4.95       16.52      4.85 o 
   2  -7  12       25.37       22.95      5.39 o 
   3  -7  12        2.71        4.26      2.63 o 
   4  -7  12       91.22       63.81     12.19 o 
   5  -7  12       24.37       14.68      4.21 o 
   6  -7  12       42.04       27.70      6.84 o 
   7  -7  12      124.26       98.27     10.81 o 
  -6  -6  12        3.59        5.27      7.93 o 
  -5  -6  12       16.67       23.58      8.08 o 
  -4  -6  12       73.21       80.62      7.69 o 
  -3  -6  12      230.47      268.97     17.74 o 
  -2  -6  12       33.31       21.54     10.79 o 
  -1  -6  12        8.26        4.69      2.73 o 
   0  -6  12       11.73        9.75      4.09 o 
   1  -6  12        8.81        9.24      6.02 o 
   2  -6  12       43.15       44.74     15.53 o 
   3  -6  12       10.60        9.69     10.17 o 
   4  -6  12       32.81       31.31      5.95 o 
   5  -6  12        1.90        5.68      1.99 o 
   6  -6  12        5.10       11.91      2.67 o 
   7  -6  12        0.55        5.04      3.49 o 
   8  -6  12       29.66       39.64     10.57 o 
  -6  -5  12       61.99       69.50      6.09 o 
  -5  -5  12        0.01        8.47      7.42 o 
  -4  -5  12       11.92       12.27      4.05 o 
  -3  -5  12       67.63       56.84      7.34 o 
  -2  -5  12       29.95       35.93      6.61 o 
  -1  -5  12        0.03        2.99      3.36 o 
   0  -5  12       11.80       18.24      5.12 o 
   1  -5  12        0.96       10.21     12.17 o 
   2  -5  12        5.94        5.73      2.81 o 
   3  -5  12       65.60       78.78     13.60 o 
   4  -5  12       43.22       44.10     12.41 o 
   5  -5  12      113.71      106.52      8.98 o 
   6  -5  12       67.29       75.75      9.46 o 
   7  -5  12       31.43       20.10      4.93 o 
   8  -5  12       24.63       32.94     11.69 o 
   9  -5  12        0.21       13.55      3.81 o 
  -6  -4  12        2.61        8.64      3.93 o 
  -5  -4  12        3.24        5.39      3.29 o 
  -4  -4  12       24.74       34.63     11.58 o 
  -3  -4  12        9.57        6.73      7.19 o 
  -2  -4  12      309.95      300.98     13.65 o 
  -1  -4  12       12.26       15.25      3.95 o 
   0  -4  12       21.52       15.39      3.37 o 
   1  -4  12       37.19       31.80      4.81 o 
   2  -4  12        1.12        5.02      3.52 o 
   3  -4  12       14.73       12.16      3.36 o 
   4  -4  12        0.02        5.41      2.76 o 
   5  -4  12      190.14      200.60      9.89 o 
   6  -4  12      343.04      395.68     12.35 o 
   7  -4  12       52.35       39.73     10.45 o 
   8  -4  12        2.26        8.89      2.00 o 
   9  -4  12        1.94       14.93      7.83 o 
  -7  -3  12       39.79       48.05     14.11 o 
  -6  -3  12       72.44       75.38      8.89 o 
  -5  -3  12      183.02      218.58     15.29 o 
  -4  -3  12       45.85       44.23      8.64 o 
  -3  -3  12       53.55       57.98      7.47 o 
  -2  -3  12        6.98       11.86      9.75 o 
  -1  -3  12       11.35       18.14      3.87 o 
   0  -3  12        2.79       10.34      3.51 o 
   1  -3  12      143.53      133.92      8.62 o 
   2  -3  12       74.89       83.35      8.28 o 
   3  -3  12       60.45       64.60      8.63 o 
   4  -3  12        5.32        7.69      3.25 o 
   5  -3  12       21.96       16.01      3.93 o 
   6  -3  12      130.82      122.74     21.13 o 
   7  -3  12      330.00      383.13     27.90 o 
   8  -3  12      295.38      263.36     32.45 o 
   9  -3  12       49.32       30.61     12.06 o 
  10  -3  12        7.75       12.44      6.04 o 
  -7  -2  12        8.56       10.06      5.28 o 
  -6  -2  12       41.21       34.50      9.28 o 
  -5  -2  12      115.13      103.46     14.77 o 
  -4  -2  12      290.31      305.55     11.42 o 
  -3  -2  12      369.88      347.46     31.43 o 
  -2  -2  12       74.32       52.95      7.15 o 
  -1  -2  12      114.43      118.10      8.08 o 
   0  -2  12      140.99      142.58     15.30 o 
   1  -2  12       89.87       88.94     10.18 o 
   2  -2  12       91.39       91.48      8.75 o 
   3  -2  12       28.08       26.94      4.89 o 
   4  -2  12      314.80      340.31     16.24 o 
   5  -2  12      123.04      119.17     27.52 o 
   6  -2  12       19.93       33.14      7.64 o 
   7  -2  12        9.46        6.41      3.21 o 
   8  -2  12      345.24      352.84     12.92 o 
   9  -2  12      297.42      296.64     55.74 o 
  10  -2  12      168.91      162.73     29.85 o 
  -7  -1  12       62.47       73.78      7.87 o 
  -6  -1  12       48.69       37.56      6.65 o 
  -5  -1  12       66.36      112.93      9.67 o 
  -4  -1  12        0.18       10.70      4.74 o 
  -3  -1  12       90.08      101.70      9.10 o 
  -2  -1  12      661.81      718.90     37.94 o 
  -1  -1  12       68.06       71.15      9.59 o 
   0  -1  12       77.25       77.09     10.60 o 
   1  -1  12       49.28       42.76     12.80 o 
   2  -1  12       53.81       47.64      6.73 o 
   3  -1  12      130.81       98.70     22.91 o 
   4  -1  12       40.62       43.06      7.18 o 
   5  -1  12      353.01      383.96     17.84 o 
   6  -1  12      297.19      283.87     12.96 o 
   7  -1  12       50.48       51.44      6.75 o 
   8  -1  12       93.99       89.16      7.48 o 
   9  -1  12       17.24       20.36      6.69 o 
  10  -1  12       43.19       21.62      8.46 o 
  11  -1  12       78.52       68.33     15.72 o 
  -7   0  12       24.48       29.17      7.59 o 
  -6   0  12       14.10       14.99      8.28 o 
  -5   0  12      156.07      155.63     26.20 o 
  -4   0  12      111.36      107.43      8.81 o 
  -3   0  12      118.87      110.79      9.45 o 
  -2   0  12        2.28        4.36      3.58 o 
  -1   0  12      105.56       87.93      6.94 o 
   0   0  12        3.81       12.32      4.27 o 
   1   0  12        0.03        2.91      2.81 o 
   2   0  12       91.56       71.46     18.55 o 
   3   0  12       69.98       64.97      8.76 o 
   4   0  12      247.03      238.88     16.24 o 
   5   0  12      308.90      309.26     20.38 o 
   6   0  12        0.93       12.02      3.71 o 
   7   0  12      275.68      262.96     56.25 o 
   8   0  12      341.62      324.04     15.30 o 
   9   0  12        0.93        5.87      3.13 o 
  10   0  12        6.92        6.36      3.11 o 
  11   0  12       26.72       20.52      8.59 o 
  -6   1  12       33.31       61.06     13.50 o 
  -5   1  12        8.80       10.35      8.49 o 
  -4   1  12       95.00      115.84     17.52 o 
  -3   1  12      204.27      226.45     11.98 o 
  -2   1  12       10.93       11.73      3.56 o 
  -1   1  12      100.31      104.11      8.18 o 
   0   1  12      156.77      168.57     17.23 o 
   1   1  12        3.11        9.64      3.98 o 
   2   1  12       16.00       18.52      4.25 o 
   3   1  12      269.20      256.77     12.23 o 
   4   1  12       92.82       84.77     13.23 o 
   5   1  12       87.03      103.62     12.70 o 
   6   1  12      199.10      218.56     26.28 o 
   7   1  12       37.55       43.54      6.11 o 
   8   1  12        3.39        7.15      2.75 o 
   9   1  12        0.13        1.94      4.50 o 
  10   1  12        0.32        4.12      2.25 o 
  11   1  12        3.96        3.32      3.30 o 
  -6   2  12       12.71        4.44      5.56 o 
  -5   2  12        0.52       10.79      3.50 o 
  -4   2  12       25.58       38.61      7.66 o 
  -3   2  12       24.83       28.31     13.40 o 
  -2   2  12      180.12      207.59     12.07 o 
  -1   2  12        4.03        6.50      3.67 o 
   0   2  12      195.09      219.60     12.49 o 
   1   2  12      217.24      220.53     44.04 o 
   2   2  12       25.78       27.14      7.08 o 
   3   2  12       10.82       12.73      4.04 o 
   4   2  12      231.47      265.39     17.79 o 
   5   2  12       51.12       56.30      7.73 o 
   6   2  12       22.95       13.30      2.89 o 
   7   2  12       72.22       71.89      8.25 o 
   8   2  12      124.84      134.30     12.53 o 
   9   2  12      298.87      302.25     11.42 o 
  10   2  12       45.15       39.62     10.27 o 
  11   2  12        0.44       10.60      7.90 o 
  -6   3  12       15.79       13.17      4.67 o 
  -5   3  12       18.01       22.97      5.54 o 
  -4   3  12      134.03      120.34      9.59 o 
  -3   3  12        5.77       11.01      4.36 o 
  -2   3  12        9.43       15.83      6.35 o 
  -1   3  12       23.84       17.01      3.94 o 
   0   3  12      128.17      109.43      7.55 o 
   1   3  12        1.33       16.54      7.96 o 
   2   3  12        3.96        3.89      2.79 o 
   3   3  12       19.92       20.39      4.74 o 
   4   3  12       20.79       21.28      4.81 o 
   5   3  12        9.87       13.83      3.24 o 
   6   3  12      230.28      236.72     12.18 o 
   7   3  12      287.29      304.61     16.04 o 
   8   3  12       70.34      116.56     35.80 o 
   9   3  12      113.32       93.56     12.42 o 
  10   3  12      112.26      117.09     20.29 o 
  11   3  12       29.42       38.93     10.42 o 
  -5   4  12       16.21       17.42      5.36 o 
  -4   4  12       21.55       27.26      5.37 o 
  -3   4  12       43.40       58.96      7.46 o 
  -2   4  12       18.88       19.23      4.97 o 
  -1   4  12        0.78       10.20      6.25 o 
   0   4  12       47.66       38.81     12.87 o 
   1   4  12       89.44       78.44      8.42 o 
   2   4  12      148.74      156.85      9.71 o 
   3   4  12        1.78       11.34      5.07 o 
   4   4  12       10.20       19.20      3.90 o 
   5   4  12       10.60       18.04      5.42 o 
   6   4  12        0.46        7.67      2.97 o 
   7   4  12       71.32      100.17     15.77 o 
   8   4  12      202.59      200.00      9.76 o 
   9   4  12       55.74       44.68      5.97 o 
  10   4  12       19.64       15.13      4.92 o 
  11   4  12       62.14       41.26     13.08 o 
  -5   5  12        2.54        5.45      3.30 o 
  -4   5  12       27.11        6.13      4.50 o 
  -3   5  12       75.50       72.82     13.33 o 
  -2   5  12       19.60       17.13      6.47 o 
  -1   5  12       65.68       61.05      9.96 o 
   0   5  12       94.61       83.55     12.24 o 
   1   5  12      248.66      255.04     12.21 o 
   2   5  12      347.15      315.45     41.77 o 
   3   5  12      280.29      242.76     25.26 o 
   4   5  12       10.52        9.83      3.48 o 
   5   5  12       81.54       76.28      7.63 o 
   6   5  12       90.63       73.97      7.62 o 
   7   5  12      147.53      138.76     10.78 o 
   8   5  12       20.74       21.74      6.30 o 
   9   5  12        1.80        8.02      3.05 o 
  10   5  12       60.90       59.29      8.95 o 
  11   5  12       89.57       76.95     16.97 o 
  -4   6  12       29.06       11.51      8.54 o 
  -3   6  12        0.02        9.89      7.14 o 
  -2   6  12       65.60       87.57     22.26 o 
  -1   6  12       42.40       30.83     14.55 o 
   0   6  12      131.44      126.09      9.34 o 
   1   6  12      387.20      415.26     21.51 o 
   2   6  12      234.08      228.07     35.79 o 
   3   6  12      593.59      615.75     23.56 o 
   4   6  12      265.79      280.09     22.24 o 
   5   6  12       29.74       50.79     12.53 o 
   6   6  12       17.89       20.16      4.93 o 
   7   6  12        8.04        7.92      2.72 o 
   8   6  12      117.90      104.47     18.08 o 
   9   6  12       38.13       29.58      5.03 o 
  10   6  12        9.24        6.18      8.29 o 
  -3   7  12       30.08       20.56      6.53 o 
  -2   7  12       25.55       18.23      5.56 o 
  -1   7  12       26.97       51.46     10.76 o 
   0   7  12        2.48        8.73      3.23 o 
   1   7  12       98.26      117.82      6.52 o 
   2   7  12      170.12      193.48     13.24 o 
   3   7  12      117.18      128.24      9.21 o 
   4   7  12      106.30       90.64     20.58 o 
   5   7  12      480.91      494.99     12.29 o 
   6   7  12      425.58      467.10     35.87 o 
   7   7  12       26.06       33.95      7.09 o 
   8   7  12       13.99       12.56      3.60 o 
   9   7  12        1.00        6.05      2.57 o 
  10   7  12        2.87        2.04      2.80 o 
  -2   8  12       20.71       15.68      5.58 o 
  -1   8  12        3.58        6.90      3.30 o 
   0   8  12       11.68        8.17      2.80 o 
   1   8  12        0.45        2.79      2.68 o 
   2   8  12       19.14       12.52      4.66 o 
   3   8  12       58.87       56.02     10.21 o 
   4   8  12       16.88       27.16      6.03 o 
   5   8  12       51.02       34.02      6.00 o 
   6   8  12      140.74      137.17     18.41 o 
   7   8  12      195.87      227.45     31.06 o 
   8   8  12      155.82      155.67      9.53 o 
   9   8  12       13.32       18.35      5.42 o 
   0   9  12        2.51        0.60      2.65 o 
   1   9  12        3.11        5.02      5.49 o 
   2   9  12        0.00        7.78      3.47 o 
   3   9  12        4.03       10.50      4.50 o 
   4   9  12        9.70        8.06      6.72 o 
   5   9  12       14.95       12.40      7.46 o 
   6   9  12        0.19        7.83     12.59 o 
   7   9  12        8.72        4.72      5.85 o 
   8   9  12       33.71       18.01      6.13 o 
   3  10  12       17.00       11.76      7.18 o 
   4  10  12       24.78       35.94     10.26 o 
   5  10  12       24.74        9.26      5.78 o 
  -2  -8  13        0.01        3.44      3.05 o 
  -1  -8  13        1.96        5.60      2.71 o 
   0  -8  13        9.03       15.62      5.14 o 
   1  -8  13        0.15        6.40      3.07 o 
   2  -8  13       43.03       29.28      4.45 o 
   3  -8  13      105.77      101.53      8.78 o 
   4  -8  13      101.03       85.35     15.37 o 
  -3  -7  13        5.35       12.33      6.56 o 
  -2  -7  13       11.69        4.97      4.28 o 
  -1  -7  13       38.29       32.10      5.96 o 
   0  -7  13       26.95       14.42      3.41 o 
   1  -7  13       33.30       43.36      7.03 o 
   2  -7  13        0.06        6.02      4.54 o 
   3  -7  13       19.18       15.96      4.13 o 
   4  -7  13       17.19       22.70      5.55 o 
   5  -7  13      187.84      131.84     18.39 o 
   6  -7  13      241.40      214.68     31.13 o 
  -4  -6  13        0.30        8.28      4.45 o 
  -3  -6  13        9.45       17.23      7.80 o 
  -2  -6  13       11.46       17.58      4.57 o 
  -1  -6  13        0.00        7.06      2.68 o 
   0  -6  13        5.26        9.76      3.68 o 
   1  -6  13       19.42       25.17      5.87 o 
   2  -6  13        0.55        0.04      8.30 o 
   3  -6  13        0.01       -2.08      3.60 o 
   4  -6  13       16.30       16.28      3.47 o 
   5  -6  13        0.02        4.05      2.77 o 
   6  -6  13       89.68       82.17     11.21 o 
   7  -6  13      182.99      149.31     19.40 o 
  -5  -5  13       19.13       23.41      7.13 o 
  -4  -5  13        7.85       16.80      6.68 o 
  -3  -5  13       82.61       66.95      8.07 o 
  -2  -5  13       13.18       19.22      5.71 o 
  -1  -5  13        5.69       19.61      5.11 o 
   0  -5  13       62.63       60.42      7.61 o 
   1  -5  13      134.62      152.06     19.84 o 
   2  -5  13      190.99      193.95     10.07 o 
   3  -5  13       39.30       50.61      7.22 o 
   4  -5  13       76.43       68.92      7.97 o 
   5  -5  13       83.46      102.16     21.61 o 
   6  -5  13       10.91       14.40      3.59 o 
   7  -5  13       10.56        7.23      4.10 o 
   8  -5  13       59.68       70.26     16.11 o 
  -5  -4  13        2.88        5.37      3.57 o 
  -4  -4  13       22.27       24.62      7.32 o 
  -3  -4  13       15.89        7.84      3.22 o 
  -2  -4  13        6.03       13.17      4.11 o 
  -1  -4  13        0.38       11.54     10.45 o 
   0  -4  13      283.20      274.36     16.41 o 
   1  -4  13      121.81      100.85      8.52 o 
   2  -4  13        1.40        4.80      2.71 o 
   3  -4  13      273.78      290.89     13.22 o 
   4  -4  13      116.25      138.69      8.45 o 
   5  -4  13        7.23        5.91      2.97 o 
   6  -4  13       27.20       25.66      5.77 o 
   7  -4  13       37.07       37.26      6.21 o 
   8  -4  13       21.81       13.84      5.32 o 
  -6  -3  13        8.61       11.55      4.34 o 
  -5  -3  13       27.08       38.77      7.55 o 
  -4  -3  13       25.57       33.89      6.20 o 
  -3  -3  13        2.35       13.68      4.82 o 
  -2  -3  13       12.82       20.69      7.65 o 
  -1  -3  13       72.13       71.08      7.85 o 
   0  -3  13      280.22      275.51     12.88 o 
   1  -3  13      257.90      230.13     15.21 o 
   2  -3  13      121.35      120.62     12.65 o 
   3  -3  13       91.87      111.53      9.07 o 
   4  -3  13       43.98       49.11     10.97 o 
   5  -3  13      232.53      263.70     22.18 o 
   6  -3  13      334.62      353.26     12.91 o 
   7  -3  13       64.71       57.68      9.19 o 
   8  -3  13       20.07       22.24      4.99 o 
   9  -3  13        4.97        5.16      5.64 o 
  -6  -2  13       69.28       84.92     12.74 o 
  -5  -2  13       17.13       21.06      6.64 o 
  -4  -2  13       26.77       39.94      9.26 o 
  -3  -2  13        0.46       10.19      5.34 o 
  -2  -2  13       38.58       51.17     10.98 o 
  -1  -2  13        1.79        5.22      2.85 o 
   0  -2  13      119.95       92.80     24.27 o 
   1  -2  13       70.40       78.27     15.38 o 
   2  -2  13      469.40      500.34     20.93 o 
   3  -2  13      411.93      447.18     18.78 o 
   4  -2  13       87.72      115.17     12.87 o 
   5  -2  13       75.19       85.49      7.67 o 
   6  -2  13       22.99       22.86      7.20 o 
   7  -2  13      172.34      174.57      8.53 o 
   8  -2  13      135.48      120.68     13.04 o 
   9  -2  13        5.67        4.15      3.69 o 
  10  -2  13       49.06       38.32      9.06 o 
  -6  -1  13        0.72        8.47      3.60 o 
  -5  -1  13        0.61        6.83      3.77 o 
  -4  -1  13        6.60        2.61      3.31 o 
  -3  -1  13        0.32        1.11      3.02 o 
  -2  -1  13        0.00        7.60      3.98 o 
  -1  -1  13        7.52       17.89      5.15 o 
   0  -1  13        0.02        5.24      6.41 o 
   1  -1  13       16.75       19.83      7.61 o 
   2  -1  13        3.04        6.45      3.03 o 
   3  -1  13       52.17       40.03      4.87 o 
   4  -1  13      145.62      172.67     11.01 o 
   5  -1  13      494.55      564.63     22.85 o 
   6  -1  13      178.61      156.92     15.96 o 
   7  -1  13       33.63       38.78     12.63 o 
   8  -1  13       51.38       45.01      8.56 o 
   9  -1  13        0.10        4.41      4.76 o 
  10  -1  13       29.96       26.09     11.87 o 
  -6   0  13        4.95        9.10      3.87 o 
  -5   0  13       32.78       34.61     11.28 o 
  -4   0  13        0.97       17.41      4.56 o 
  -3   0  13       55.63       35.46      7.11 o 
  -2   0  13       69.99       51.46      9.00 o 
  -1   0  13        2.52       12.19      4.61 o 
   0   0  13        2.49        7.31      3.43 o 
   1   0  13        6.42       12.80      3.39 o 
   2   0  13       21.29       19.37      3.89 o 
   3   0  13      342.65      315.10     15.34 o 
   4   0  13      188.85      196.57     10.76 o 
   5   0  13        1.52        7.63      3.25 o 
   6   0  13      239.40      281.18     13.69 o 
   7   0  13      278.71      299.24     10.94 o 
   8   0  13       28.72       29.31      5.55 o 
   9   0  13        1.13       16.60      4.93 o 
  10   0  13        3.42        8.71      4.85 o 
  -5   1  13       19.25       20.61      6.23 o 
  -4   1  13        8.28       21.54      5.15 o 
  -3   1  13       13.51       13.96      5.58 o 
  -2   1  13      149.57      176.17     19.85 o 
  -1   1  13       77.71       70.17      7.66 o 
   0   1  13        7.68       13.02      3.65 o 
   1   1  13       73.81       63.29      8.55 o 
   2   1  13       44.74       50.38      7.59 o 
   3   1  13       42.45       59.24     11.63 o 
   4   1  13      136.60      134.33     12.22 o 
   5   1  13      366.65      389.96     16.95 o 
   6   1  13      284.97      301.83     13.46 o 
   7   1  13       55.45       63.04     10.12 o 
   8   1  13       84.22       67.59     16.60 o 
   9   1  13        5.02        6.90      1.90 o 
  10   1  13       43.64       44.72     11.77 o 
  -5   2  13        0.20       12.61      5.80 o 
  -4   2  13       12.56       34.18     13.42 o 
  -3   2  13       13.65       20.20      5.18 o 
  -2   2  13       19.72       17.18      5.51 o 
  -1   2  13       79.65       57.06      6.70 o 
   0   2  13       29.91       41.96      9.78 o 
   1   2  13      142.84      136.38     12.47 o 
   2   2  13      647.37      674.54     31.49 o 
   3   2  13      308.63      291.58     14.83 o 
   4   2  13       75.68       74.11      7.93 o 
   5   2  13        0.80        8.67      3.14 o 
   6   2  13       81.91       76.53     10.49 o 
   7   2  13      336.13      347.78     12.11 o 
   8   2  13       36.86       36.54      6.67 o 
   9   2  13        6.34        7.37      2.44 o 
  10   2  13        0.04        5.73      3.13 o 
  11   2  13       24.96       21.88     10.75 o 
  -5   3  13       50.71       39.72      7.34 o 
  -4   3  13        2.96        7.71      5.63 o 
  -3   3  13       28.60       25.69      6.19 o 
  -2   3  13        1.20       11.03      5.77 o 
  -1   3  13       65.69       64.43      9.84 o 
   0   3  13       11.13        6.28     10.25 o 
   1   3  13       53.07       49.22      6.74 o 
   2   3  13       12.80       17.72      4.30 o 
   3   3  13      147.10      131.91     11.92 o 
   4   3  13      560.50      609.38     33.71 o 
   5   3  13      217.34      211.39     10.36 o 
   6   3  13        2.42        7.70      6.37 o 
   7   3  13       10.34        9.67      3.65 o 
   8   3  13       64.61       64.36      9.49 o 
   9   3  13      100.36      103.39     22.87 o 
  10   3  13       28.52       26.24      6.23 o 
  -4   4  13      110.91      127.23     14.08 o 
  -3   4  13       10.11       12.78      4.84 o 
  -2   4  13        0.15       10.33      4.68 o 
  -1   4  13       24.89       33.51      7.07 o 
   0   4  13       20.19       18.82      4.87 o 
   1   4  13        0.45        2.83      2.75 o 
   2   4  13       35.29       32.66     12.14 o 
   3   4  13        0.03        8.42      3.68 o 
   4   4  13       98.12      100.83      8.85 o 
   5   4  13      109.16      114.70      9.21 o 
   6   4  13      197.12      207.46     13.49 o 
   7   4  13       36.54       47.45     21.55 o 
   8   4  13        2.41        7.27      2.41 o 
   9   4  13       10.05       10.38      2.45 o 
  10   4  13        0.19        5.48      4.43 o 
  -3   5  13       75.31       69.66      8.80 o 
  -2   5  13      210.68      222.84     16.81 o 
  -1   5  13      125.32      126.97     10.41 o 
   0   5  13      126.76      138.68      7.05 o 
   1   5  13       79.17       78.71      7.03 o 
   2   5  13        5.21       13.71      5.28 o 
   3   5  13       18.36       21.08      5.70 o 
   4   5  13       68.52       61.52     16.87 o 
   5   5  13       39.17       52.10      8.94 o 
   6   5  13       84.07       79.59     10.59 o 
   7   5  13        2.17        6.56      2.72 o 
   8   5  13       13.00       19.90      4.57 o 
   9   5  13       12.30        3.85      5.08 o 
  10   5  13        1.38        6.23      3.37 o 
  -3   6  13       17.63       12.12      5.31 o 
  -2   6  13       49.01       47.62      9.64 o 
  -1   6  13      157.78      192.92     19.08 o 
   0   6  13      277.93      277.75     39.75 o 
   1   6  13      206.75      209.26     17.50 o 
   2   6  13      131.45      131.76      7.02 o 
   3   6  13       23.06       31.39      8.40 o 
   4   6  13       10.43       14.87      4.75 o 
   5   6  13       16.52       15.25      5.47 o 
   6   6  13      102.82       91.49     10.59 o 
   7   6  13       69.11       64.01      8.33 o 
   8   6  13       37.67       28.79     10.74 o 
   9   6  13        2.29        7.71      6.57 o 
  10   6  13       12.36        5.89      4.47 o 
  -2   7  13        8.89       17.34      9.60 o 
  -1   7  13        4.70       22.32      5.98 o 
   0   7  13       85.58       89.80     22.37 o 
   1   7  13       95.22       81.51      7.81 o 
   2   7  13       72.86       59.76      7.40 o 
   3   7  13       93.05       91.42     13.91 o 
   4   7  13      268.01      269.50     24.76 o 
   5   7  13      361.83      414.55     25.28 o 
   6   7  13        1.45        8.37      3.58 o 
   7   7  13       10.47       11.18      2.77 o 
   8   7  13       21.53       12.37      6.04 o 
   9   7  13       10.89       14.51      4.14 o 
   0   8  13        3.91        5.94      7.43 o 
   1   8  13        1.98        5.15      2.74 o 
   2   8  13       33.80       23.50     17.63 o 
   3   8  13       55.63       27.74      6.28 o 
   4   8  13       78.55       77.87      7.41 o 
   5   8  13      304.53      285.93     26.76 o 
   6   8  13      189.85      181.94      8.21 o 
   7   8  13       21.67       15.07      9.79 o 
   8   8  13        7.33        5.28      5.10 o 
   2   9  13        4.19        3.24      3.11 o 
   3   9  13       66.91       63.89      9.05 o 
   4   9  13       28.68       23.08      9.42 o 
   5   9  13        1.61        5.13      2.38 o 
   6   9  13       15.47       27.44      9.10 o 
  -1  -7  14       45.53       63.93     10.47 o 
   0  -7  14       25.19       35.31     13.63 o 
   1  -7  14        5.55        4.41      3.99 o 
   2  -7  14       38.57       38.89      6.36 o 
   3  -7  14      188.65      186.47     11.07 o 
   4  -7  14      248.93      262.40     21.30 o 
  -3  -6  14        0.13        9.99      3.83 o 
  -2  -6  14        1.11        2.42      4.92 o 
  -1  -6  14       14.72        7.02      3.22 o 
   0  -6  14        1.14        5.76      4.63 o 
   1  -6  14       92.90      102.38     15.45 o 
   2  -6  14       34.48       35.51      7.89 o 
   3  -6  14       13.11       19.74      6.54 o 
   4  -6  14       30.48       36.55      6.78 o 
   5  -6  14       84.55       90.42      9.40 o 
   6  -6  14      138.53      131.36     12.84 o 
  -4  -5  14        0.66       15.42      8.41 o 
  -3  -5  14        5.61        2.81      3.07 o 
  -2  -5  14        3.08        5.73      2.94 o 
  -1  -5  14      132.41      151.93     12.13 o 
   0  -5  14      421.28      440.14     48.75 o 
   1  -5  14       51.22       45.64     10.02 o 
   2  -5  14       75.72       76.02      9.36 o 
   3  -5  14      144.15      133.12     10.28 o 
   4  -5  14       25.23       29.03      5.72 o 
   5  -5  14        2.84       15.30      8.51 o 
   6  -5  14       34.04       22.73      5.11 o 
   7  -5  14       67.58       70.48      6.05 o 
  -4  -4  14       45.20       51.59     10.47 o 
  -3  -4  14       19.77       26.30      6.22 o 
  -2  -4  14       76.45       72.34      8.49 o 
  -1  -4  14       80.80       80.20      9.16 o 
   0  -4  14       91.88       91.06     29.22 o 
   1  -4  14       73.62       73.65      8.76 o 
   2  -4  14       84.62      104.36      6.33 o 
   3  -4  14       59.90       66.46      8.14 o 
   4  -4  14       11.36       24.29      6.30 o 
   5  -4  14       10.94        3.26      6.92 o 
   6  -4  14       18.62       37.57      8.68 o 
   7  -4  14        7.05        6.88     10.32 o 
  -4  -3  14       13.57       12.16      7.34 o 
  -3  -3  14      213.96      181.29     14.04 o 
  -2  -3  14      214.52      203.60     14.10 o 
  -1  -3  14      335.65      336.46     50.23 o 
   0  -3  14      137.86      135.97      7.45 o 
   1  -3  14       28.95       20.59      8.69 o 
   2  -3  14        1.86       11.84      4.21 o 
   3  -3  14      244.57      270.54     10.31 o 
   4  -3  14      668.75      758.80     15.41 o 
   5  -3  14      261.83      266.54     15.01 o 
   6  -3  14        0.10        6.94      2.32 o 
   7  -3  14        3.27       10.54      2.98 o 
   8  -3  14       28.43       17.06      4.70 o 
  -5  -2  14        2.26        8.66      3.83 o 
  -4  -2  14      113.42      114.00     24.00 o 
  -3  -2  14        4.15       13.09      3.81 o 
  -2  -2  14       98.54      112.86     17.74 o 
  -1  -2  14      120.47      118.30     14.59 o 
   0  -2  14      300.22      317.28     16.48 o 
   1  -2  14      193.34      190.03      8.21 o 
   2  -2  14       87.39       68.72      7.70 o 
   3  -2  14        3.63       10.26      4.60 o 
   4  -2  14      121.48      127.21      9.68 o 
   5  -2  14      568.22      621.33     14.31 o 
   6  -2  14       70.08       81.71      8.87 o 
   7  -2  14        1.90       12.11      5.36 o 
   8  -2  14        0.82        7.11      3.09 o 
   9  -2  14        6.25       17.68      7.99 o 
  -5  -1  14        9.89        7.60      3.39 o 
  -4  -1  14        7.25       13.55      5.30 o 
  -3  -1  14       90.70       96.51      8.88 o 
  -2  -1  14       22.79       15.72     11.39 o 
  -1  -1  14        8.12       13.14      4.57 o 
   0  -1  14        3.44       14.75      4.41 o 
   1  -1  14      130.63      146.70      7.34 o 
   2  -1  14      355.94      338.42     15.29 o 
   3  -1  14      279.65      256.20     12.16 o 
   4  -1  14      147.74      160.79     29.04 o 
   5  -1  14       30.19       25.57      6.03 o 
   6  -1  14       45.90       43.02      7.94 o 
   7  -1  14        6.41       13.67      3.90 o 
   8  -1  14       10.35       21.97      4.52 o 
   9  -1  14       42.18       51.50     15.23 o 
  -4   0  14        2.35       13.86      8.63 o 
  -3   0  14       21.50       24.37      5.47 o 
  -2   0  14      219.09      227.18     27.12 o 
  -1   0  14       61.34       62.35      9.08 o 
   0   0  14        0.07       11.94      4.53 o 
   1   0  14       34.25       32.20      7.19 o 
   2   0  14       92.21       58.65      7.03 o 
   3   0  14       50.25       43.67     24.46 o 
   4   0  14      729.31      753.13     38.79 o 
   5   0  14       66.31       63.27     10.25 o 
   6   0  14       19.68       28.19      6.00 o 
   7   0  14       29.62       32.38      7.91 o 
   8   0  14        3.95        4.45      4.83 o 
   9   0  14        3.68        5.01      4.46 o 
  10   0  14        0.99        3.82      3.41 o 
  -4   1  14      222.43      243.48     16.91 o 
  -3   1  14       70.50       98.67     11.04 o 
  -2   1  14       20.87       21.31      5.33 o 
  -1   1  14      214.50      229.57     41.93 o 
   0   1  14       23.25       26.31      7.60 o 
   1   1  14        0.31        2.00      4.42 o 
   2   1  14      116.22      130.72     10.77 o 
   3   1  14      115.19      127.74     17.15 o 
   4   1  14        2.81        7.46      3.03 o 
   6   1  14        0.04        1.46      2.51 o 
   7   1  14        5.93       11.91      5.77 o 
   8   1  14       29.91       27.42      5.27 o 
   9   1  14       56.16       23.16     19.52 o 
  10   1  14        0.10        3.47      3.97 o 
  -4   2  14       71.83       94.97      7.79 o 
  -3   2  14      131.22      155.19      9.26 o 
  -2   2  14       32.14       41.21      6.17 o 
  -1   2  14       22.74       27.44      5.80 o 
   0   2  14       42.86       69.27      8.74 o 
   1   2  14      341.27      390.34     11.73 o 
   2   2  14      284.63      278.44     10.47 o 
   3   2  14       11.92       13.90      8.72 o 
   4   2  14        0.22        9.83      3.73 o 
   5   2  14      181.70      176.17     12.68 o 
   6   2  14       27.28       18.01      4.56 o 
   7   2  14        6.76        5.48      4.31 o 
   8   2  14        0.47        5.80      2.66 o 
   9   2  14        0.27        4.27      2.94 o 
  10   2  14        1.04       -2.95      4.23 o 
  -4   3  14       60.99       68.13     12.90 o 
  -3   3  14        4.97        9.73      5.03 o 
  -2   3  14       18.20       12.55      4.46 o 
  -1   3  14       30.53       28.58      6.63 o 
   0   3  14        6.13        7.76      3.36 o 
   1   3  14       71.83       67.60      8.01 o 
   2   3  14      130.76      135.02     14.33 o 
   3   3  14      177.99      189.88     24.63 o 
   4   3  14       17.98       22.06     10.10 o 
   5   3  14        6.94       14.25      4.65 o 
   6   3  14       24.71       20.53      4.76 o 
   7   3  14       19.09       19.10      4.44 o 
   8   3  14        1.09        5.03      2.25 o 
   9   3  14       10.93        6.43      2.94 o 
  10   3  14       13.10       33.22      8.37 o 
  -3   4  14        2.01        3.37      3.30 o 
  -2   4  14        2.81        6.31      7.02 o 
  -1   4  14        0.03        6.96      6.14 o 
   0   4  14       28.26       40.87     16.01 o 
   1   4  14        4.00        7.05      4.02 o 
   2   4  14       75.50       71.45      8.39 o 
   3   4  14       14.32       17.84      5.70 o 
   4   4  14      207.56      205.15      8.48 o 
   5   4  14       44.44       37.39      6.90 o 
   6   4  14        4.52        9.05      6.06 o 
   7   4  14        0.74       12.00      4.15 o 
   8   4  14        3.49        5.09      5.55 o 
   9   4  14        0.23        3.91      2.46 o 
  -2   5  14       60.01       76.87     21.97 o 
  -1   5  14       68.77       85.27     11.86 o 
   0   5  14       26.85       40.17      7.38 o 
   1   5  14        2.10        8.68      3.77 o 
   2   5  14       18.69       19.75      4.61 o 
   3   5  14        0.52       11.44      6.76 o 
   4   5  14       39.45       47.08      6.24 o 
   5   5  14        0.58       17.61      7.64 o 
   6   5  14       38.54       27.08     13.55 o 
   7   5  14        5.54       10.37      5.26 o 
   8   5  14        0.00        6.11      4.33 o 
   9   5  14        0.02        6.87      2.73 o 
  -1   6  14       75.65       69.38      7.23 o 
   0   6  14      165.18      192.96      9.48 o 
   1   6  14      178.99      169.23     12.98 o 
   2   6  14        2.24        6.81      2.91 o 
   3   6  14      127.02      131.94     11.04 o 
   4   6  14        6.60        5.91      3.26 o 
   5   6  14      101.44       97.56      8.71 o 
   6   6  14        2.40       10.18      3.46 o 
   7   6  14        1.39        9.42      4.13 o 
   8   6  14       19.17        9.55      3.98 o 
   9   6  14        9.53        7.08      2.54 o 
   0   7  14       18.47       12.93      4.64 o 
   1   7  14       60.16       53.30      8.10 o 
   2   7  14      144.92      143.16     10.93 o 
   3   7  14       45.20       50.57      7.59 o 
   4   7  14        4.14        8.08      6.54 o 
   5   7  14        0.96       10.61      6.65 o 
   6   7  14        1.50        5.33      2.93 o 
   7   7  14        0.60        6.51      4.09 o 
   8   7  14        1.02       10.92      3.97 o 
   2   8  14        1.72        7.68      3.59 o 
   3   8  14       41.66       34.35      8.59 o 
   4   8  14      138.71      182.27     27.56 o 
   5   8  14       36.28       40.06     12.05 o 
   6   8  14       11.12       12.42      3.94 o 
   0  -6  15       29.71       40.41      7.03 o 
   1  -6  15       25.11       24.42     16.14 o 
   2  -6  15       18.41       17.01      5.19 o 
   3  -6  15      138.99      146.58      9.62 o 
   4  -6  15      111.89      101.52     15.56 o 
  -2  -5  15       34.65       48.34      9.86 o 
  -1  -5  15       40.18       21.08      6.33 o 
   0  -5  15       26.08       28.17      6.76 o 
   1  -5  15       94.93       69.97      9.80 o 
   2  -5  15        0.17        4.78      5.78 o 
   3  -5  15        0.04        4.45      3.87 o 
   4  -5  15       71.37       70.97      6.84 o 
   5  -5  15      111.31       87.93     14.61 o 
  -2  -4  15       33.86       38.07     15.07 o 
  -1  -4  15       60.88       61.02      6.60 o 
   0  -4  15       22.45       15.94      4.04 o 
   1  -4  15       10.26        9.79      3.11 o 
   2  -4  15        4.98       14.33      4.54 o 
   3  -4  15        7.14        6.05      3.09 o 
   4  -4  15        0.89       10.12      7.00 o 
   5  -4  15       44.17       42.29     14.53 o 
   6  -4  15       30.10       32.22      5.84 o 
  -3  -3  15      415.55      483.67     20.55 o 
  -2  -3  15      245.08      288.17     13.02 o 
  -1  -3  15       22.06       19.75      8.31 o 
   0  -3  15       12.14        5.28      3.19 o 
   1  -3  15       13.35       19.86     10.41 o 
   2  -3  15      203.52      220.19     19.82 o 
   3  -3  15       20.15       16.35      8.79 o 
   4  -3  15        2.87        6.48      2.60 o 
   5  -3  15       28.43       20.72      4.39 o 
   6  -3  15        0.39       11.96      4.59 o 
   7  -3  15       66.41       54.51     11.66 o 
  -3  -2  15       55.76       46.11      7.61 o 
  -2  -2  15      188.57      191.35     10.27 o 
  -1  -2  15      208.79      225.24     16.40 o 
   0  -2  15       95.87      102.97      9.77 o 
   1  -2  15       29.70       32.22      6.08 o 
   2  -2  15       44.11       43.11      6.12 o 
   3  -2  15       41.24       48.91      6.81 o 
   4  -2  15        8.40       17.77      8.00 o 
   5  -2  15       16.65       15.32      4.27 o 
   6  -2  15       27.20       21.84      7.01 o 
   7  -2  15        2.54       -0.22      5.46 o 
   8  -2  15       39.78       38.13     12.51 o 
  -3  -1  15        0.00       13.17      5.21 o 
  -2  -1  15       48.78       57.90      8.41 o 
  -1  -1  15        4.61        8.07      3.61 o 
   0  -1  15      177.68      191.57     13.67 o 
   1  -1  15      499.56      564.20     18.37 o 
   2  -1  15      120.99      124.05     10.81 o 
   3  -1  15        0.12        5.22      3.48 o 
   4  -1  15        0.61        8.96      3.34 o 
   5  -1  15       16.82       13.10      4.23 o 
   6  -1  15        9.04        8.85      3.42 o 
   7  -1  15        5.20        6.24      9.58 o 
   8  -1  15        0.63        3.58      1.48 o 
  -3   0  15        0.62       10.42      4.17 o 
  -2   0  15       33.93       41.63      7.99 o 
  -1   0  15       16.01       16.39      7.26 o 
   0   0  15        3.25        6.87      2.94 o 
   1   0  15        7.89        9.08      6.06 o 
   2   0  15      154.70      152.23     28.70 o 
   3   0  15       97.19       87.85      9.59 o 
   4   0  15       12.63       18.05      4.79 o 
   5   0  15        2.59        4.84      2.66 o 
   6   0  15        7.49        2.81      2.62 o 
   7   0  15       46.44       37.58      7.17 o 
   8   0  15      100.43      133.98     20.94 o 
   9   0  15        0.55        6.06      2.51 o 
  -3   1  15       52.62       46.05      8.10 o 
  -2   1  15       25.12       32.94      6.81 o 
  -1   1  15        0.92        5.88      4.58 o 
   0   1  15       35.92       53.22      6.88 o 
   1   1  15       40.06       37.37      5.77 o 
   2   1  15      177.21      167.37      8.19 o 
   3   1  15        0.12        5.73      3.00 o 
   4   1  15       39.62       32.34      6.38 o 
   5   1  15        0.65        1.52      5.79 o 
   6   1  15        2.28       11.27      4.22 o 
   7   1  15        3.12        9.82      3.29 o 
   8   1  15       17.75       19.54      5.57 o 
   9   1  15      145.88      155.70     24.59 o 
  -3   2  15       20.44       22.75      6.53 o 
  -2   2  15       42.62       81.74     18.13 o 
  -1   2  15       42.20       52.38     11.92 o 
   0   2  15       19.10       44.29      8.21 o 
   1   2  15        0.25        9.09      3.62 o 
   2   2  15       20.91       18.72      5.25 o 
   3   2  15       79.10       75.65      8.75 o 
   4   2  15       11.68        5.47      2.91 o 
   5   2  15       16.19       20.13      5.18 o 
   6   2  15       27.73       14.86      4.26 o 
   7   2  15        9.77        6.42      2.58 o 
   8   2  15       14.70       13.59      6.03 o 
   9   2  15        0.06        6.14      3.39 o 
  -2   3  15        9.09        8.41      4.00 o 
  -1   3  15        0.44       10.23      5.31 o 
   0   3  15       80.20       87.46      8.49 o 
   1   3  15      216.57      212.95     14.62 o 
   2   3  15        3.43       12.53      6.12 o 
   3   3  15        7.26       16.90     12.38 o 
   4   3  15        8.84       13.85      5.88 o 
   5   3  15       22.72       14.74      5.00 o 
   6   3  15       14.09        8.22      3.81 o 
   7   3  15        5.23       11.06      3.81 o 
   8   3  15       84.90       91.11      8.34 o 
   9   3  15       11.40       11.92      3.65 o 
  -1   4  15        2.57        8.06      4.64 o 
   0   4  15        2.46       15.15      5.11 o 
   1   4  15        6.51       10.23      3.60 o 
   2   4  15        8.43       23.28      4.74 o 
   3   4  15        7.03       11.75      3.45 o 
   4   4  15       27.97       35.70      6.63 o 
   5   4  15       22.92       29.57      5.68 o 
   6   4  15        0.21        7.64      3.02 o 
   7   4  15        7.62       16.43     10.48 o 
   8   4  15        0.22        3.92      2.24 o 
  -1   5  15       25.17       48.60      8.26 o 
   0   5  15       10.97       11.78      9.67 o 
   1   5  15       22.77       29.76      4.97 o 
   2   5  15       12.16       22.95      5.22 o 
   3   5  15        5.40       11.27      7.25 o 
   4   5  15       62.26       55.19      9.14 o 
   5   5  15        0.46       10.54      3.97 o 
   6   5  15        2.92        3.82      4.84 o 
   7   5  15        6.41        4.09      3.34 o 
   8   5  15       28.18       26.34      6.35 o 
   1   6  15       15.38       20.53      6.46 o 
   2   6  15       11.35       13.66      4.59 o 
   3   6  15       17.22       26.05      6.04 o 
   4   6  15      109.09      130.30      7.79 o 
   5   6  15       12.88        9.82      4.69 o 
   6   6  15       14.89       11.84      4.55 o 
   7   6  15       14.18       16.79      5.37 o 
   3   7  15       16.45       15.52      5.54 o 
   4   7  15        2.49       12.61      5.32 o 
   5   7  15        7.05        3.65      3.00 o 
   0  -4  16       43.74       48.20      7.87 o 
   1  -4  16       35.47       41.75      7.16 o 
   2  -4  16        0.52        8.00      3.22 o 
   3  -4  16        0.16        4.45      2.80 o 
   4  -4  16        3.50       12.43      5.06 o 
  -1  -3  16        0.02        7.78     10.07 o 
   0  -3  16        0.12        6.05      3.20 o 
   1  -3  16        0.02       10.24      4.77 o 
   2  -3  16       12.08       17.76     11.11 o 
   3  -3  16        0.96       22.31      9.89 o 
   4  -3  16        2.21        3.89      2.60 o 
   5  -3  16        1.51        6.21      8.43 o 
   6  -3  16       18.42       29.76      6.80 o 
  -1  -2  16       22.83       15.73     10.22 o 
   0  -2  16       29.48       21.92      5.62 o 
   1  -2  16        3.95        8.35      7.69 o 
   2  -2  16        1.56        7.81      4.00 o 
   3  -2  16        0.05        2.29      3.39 o 
   4  -2  16       29.15       35.02      8.70 o 
   5  -2  16        0.19       12.52      7.72 o 
   6  -2  16       16.06       13.87      9.05 o 
  -2  -1  16       24.42       23.27      7.81 o 
  -1  -1  16       93.28      130.22      9.01 o 
   0  -1  16       13.09       19.52      9.15 o 
   1  -1  16        0.86        8.58      4.08 o 
   2  -1  16        2.36        5.79      3.67 o 
   3  -1  16        7.19       10.52      3.36 o 
   4  -1  16      110.10      104.24      9.03 o 
   5  -1  16      175.60      180.78      9.65 o 
   6  -1  16       14.91        1.08      2.42 o 
   7  -1  16       30.79       33.85      6.96 o 
  -1   0  16        9.15       12.44      4.32 o 
   0   0  16        0.01        0.23      6.74 o 
   1   0  16        6.43        4.72      4.81 o 
   2   0  16       22.96       37.51      9.48 o 
   3   0  16        4.90        8.23      3.49 o 
   4   0  16       24.44       26.90     10.06 o 
   5   0  16      118.05      106.28     19.64 o 
   6   0  16      289.41      334.41     12.30 o 
   7   0  16      106.66       98.15      6.87 o 
  -1   1  16        0.19        4.47      3.23 o 
   0   1  16       98.30      128.76      7.78 o 
   1   1  16       25.72       23.35      6.41 o 
   2   1  16        0.02        5.62      3.73 o 
   3   1  16        0.67        5.29      3.10 o 
   4   1  16        4.31        5.78      6.96 o 
   5   1  16        4.80        8.54      3.46 o 
   6   1  16        4.13        6.20      3.94 o 
   7   1  16      126.37      129.63     20.11 o 
  -1   2  16        4.80       12.11      4.70 o 
   0   2  16        0.10        6.24      3.38 o 
   1   2  16        4.25       14.81      5.20 o 
   2   2  16       11.22       12.35      4.52 o 
   3   2  16        4.89        7.70      3.50 o 
   4   2  16        2.57        3.85      4.22 o 
   5   2  16       25.74       34.69     16.87 o 
   6   2  16        4.06       10.50      5.18 o 
   7   2  16        0.54        5.93      3.84 o 
   0   3  16       28.51       34.69      7.30 o 
   1   3  16        3.88       10.24      4.04 o 
   2   3  16       91.57       82.81     10.50 o 
   3   3  16       76.01       44.65      7.46 o 
   4   3  16        1.09       11.66      9.25 o 
   5   3  16        2.67        5.47      3.37 o 
   6   3  16        8.95        8.43      8.46 o 
   7   3  16       64.50       81.81      7.25 o 
   1   4  16        0.00        2.72      3.10 o 
   2   4  16       60.59       68.47     16.43 o 
   3   4  16      161.98      178.35     21.70 o 
   4   4  16       42.50       38.91      6.94 o 
   5   4  16        0.41        8.65      5.29 o 
   6   4  16       15.41       19.13      6.07 o 
   7   4  16       10.29       15.46      5.33 o 
   2   5  16       56.41       77.64      9.27 o 
   3   5  16       50.68       41.68      7.12 o 
   4   5  16       15.27       27.20     10.85 o 
   5   5  16        1.87       13.48      5.19 o 
   6   5  16       22.51       20.61     14.04 o 
   2  -2  17        0.71        2.96      3.02 o 
   3  -2  17        0.92        2.95      2.98 o 
   1  -1  17       36.85       43.09     11.01 o 
   2  -1  17       42.91       51.42      8.20 o 
   3  -1  17      123.36      116.82     22.62 o 
   4  -1  17       47.50       62.51      9.41 o 
   5  -1  17        7.49        9.41      4.13 o 
   1   0  17       14.49       15.71      6.86 o 
   2   0  17       67.34       73.80      9.54 o 
   3   0  17      163.22      183.27     12.78 o 
   4   0  17      308.24      356.29     38.88 o 
   5   0  17      205.43      258.12     17.70 o 
   1   1  17        0.75        3.88      4.14 o 
   2   1  17       95.28      105.54      8.85 o 
   3   1  17       91.26       90.97     10.00 o 
   4   1  17       23.62       22.46      6.87 o 
   5   1  17      167.95      155.48     16.29 o 
   2   2  17       28.38       20.34      7.15 o 
   3   2  17       62.01       51.15      7.66 o 
   4   2  17       91.58      132.49     13.14 o 
   5   2  17       11.21        9.71      3.49 o 
   3   3  17        9.40        8.48      4.06 o 
   4   3  17       51.27       39.49     11.77 o 
                                                 
